# Supplementary material for: Porous isoreticular non-metal organic frameworks
Source: Nature. 2024 May 22;630(8015):102–8. doi: 10.1038/s41586-024-07353-9 (PMC11153147; doi:10.1038/s41586-024-07353-9)
Supplement: Supplementary file 2 — A subset of the computational CSP structures, focusing on the structures highlighted in Extended Data Figs. 4–6. [file 41586_2024_7353_MOESM2_ESM.zip]

Archive with 38 entries (38 files):
- TAPT_Cl_1.cif
- __MACOSX/._TAPT_Cl_1.cif
- TAPT_Cl_2.cif
- __MACOSX/._TAPT_Cl_2.cif
- TAPT_Cl_3.cif
- __MACOSX/._TAPT_Cl_3.cif
- TAPT_Cl_4.cif
- __MACOSX/._TAPT_Cl_4.cif
- TAPT_Cl_5.cif
- __MACOSX/._TAPT_Cl_5.cif
- TAPT_Cl_6.cif
- __MACOSX/._TAPT_Cl_6.cif
- TT_Br_1.cif
- __MACOSX/._TT_Br_1.cif
- TT_Br_2.cif
- __MACOSX/._TT_Br_2.cif
- TT_Br_3.cif
- __MACOSX/._TT_Br_3.cif
- TT_Br_4.cif
- __MACOSX/._TT_Br_4.cif
- TT_Br_5.cif
- __MACOSX/._TT_Br_5.cif
- TT_Br_6.cif
- __MACOSX/._TT_Br_6.cif
- TT_Br_7.cif
- __MACOSX/._TT_Br_7.cif
- TT_Br_8.cif
- __MACOSX/._TT_Br_8.cif
- TTBT_Cl_1.cif
- __MACOSX/._TTBT_Cl_1.cif
- TTBT_Cl_2.cif
- __MACOSX/._TTBT_Cl_2.cif
- TTBT_Cl_3.cif
- __MACOSX/._TTBT_Cl_3.cif
- TTBT_Cl_4.cif
- __MACOSX/._TTBT_Cl_4.cif
- TTBT_Cl_5.cif
- __MACOSX/._TTBT_Cl_5.cif
