# Supplementary material for: Porous isoreticular non-metal organic frameworks
Source: Nature. 2024 May 22;630(8015):102–8. doi: 10.1038/s41586-024-07353-9 (PMC11153147; doi:10.1038/s41586-024-07353-9)
Supplement: Supplementary file 2 — A subset of the computational CSP structures, focusing on the structures highlighted in Extended Data Figs. 4–6. [file 41586_2024_7353_MOESM2_ESM.zip › TAPT_Cl_1.cif]

data_C24H24N3Cl3
_audit_creation_method 'generated by cspy2.0'
_cell_length_a 86.97676465961555
_cell_length_b 86.97676465961555
_cell_length_c 5.440987134477946
_cell_angle_alpha 90.0
_cell_angle_beta 90.0
_cell_angle_gamma 120.00000000000001
loop_
_symmetry_equiv_pos_site_id
_symmetry_equiv_pos_as_xyz
1 -x,-y,-z
2 -x+y,-x,+z
3 -y,+x-y,+z
4 +y,-x+y,-z
5 +x-y,+x,-z
6 +x,+y,+z
7 1/3-x,2/3-y,2/3-z
8 1/3-x+y,2/3-x,2/3+z
9 1/3-y,2/3+x-y,2/3+z
10 1/3+y,2/3-x+y,2/3-z
11 1/3+x-y,2/3+x,2/3-z
12 1/3+x,2/3+y,2/3+z
13 2/3-x,1/3-y,1/3-z
14 2/3-x+y,1/3-x,1/3+z
15 2/3-y,1/3+x-y,1/3+z
16 2/3+y,1/3-x+y,1/3-z
17 2/3+x-y,1/3+x,1/3-z
18 2/3+x,1/3+y,1/3+z
loop_
_atom_site_label
_atom_site_type_symbol
_atom_site_fract_x
_atom_site_fract_y
_atom_site_fract_z
_atom_site_occupancy
C1 C       0.907724173333       0.456533766667       0.644131486667       1.000000000000
C2 C       0.567075103333       0.771514076667       0.952480786667       1.000000000000
C3 C       0.548697953333       0.760208246667       0.938200276667       1.000000000000
C4 C       0.537582603333       0.767507756667       0.951234466667       1.000000000000
C5 C       0.877932993333       0.452504236667       0.640940316667       1.000000000000
C6 C       0.896361846667       0.463561953333       0.652943663333       1.000000000000
C7 C       0.927250333333       0.468354946667       0.664813336667       1.000000000000
C8 C       0.865991443333       0.460112096667       0.652500636667       1.000000000000
C9 C       0.935942196667       0.484409063333       0.534927653333       1.000000000000
C10 C       0.954211480000       0.495547650000       0.553282910000       1.000000000000
C11 C       0.963698936667       0.490388253333       0.703660543333       1.000000000000
C12 C       0.622320890000       0.807972690000       0.168740870000       1.000000000000
C13 C       0.604037720000       0.797004390000       0.148026120000       1.000000000000
C14 C       0.850609333333       0.452153526667       0.797229746667       1.000000000000
C15 C       0.839376170000       0.459211240000       0.809478680000       1.000000000000
C16 C       0.843769673333       0.474389836667       0.674977346667       1.000000000000
C17 C       0.858849270000       0.482702060000       0.529238250000       1.000000000000
C18 C       0.869904836667       0.475446793333       0.519234083333       1.000000000000
C19 C       0.541122450000       0.740779410000       0.905497710000       1.000000000000
C20 C       0.548701800000       0.734219980000       0.738260520000       1.000000000000
C21 C       0.526184916667       0.728626053333       0.039771953333       1.000000000000
C22 C       0.541649583333       0.716058256667       0.705085506667       1.000000000000
C23 C       0.518946780000       0.710426250000       0.009115870000       1.000000000000
C24 C       0.526863620000       0.704524420000       0.841461360000       1.000000000000
H1 H       0.575783356667       0.765970793333       0.943896553333       1.000000000000
H2 H       0.523365700000       0.758917560000       0.932845610000       1.000000000000
H3 H       0.901873726667       0.477699523333       0.679653983333       1.000000000000
H4 H       0.928470906667       0.488133133333       0.413928093333       1.000000000000
H5 H       0.629906706667       0.804195623333       0.287223893333       1.000000000000
H6 H       0.597593553333       0.784825566667       0.253404616667       1.000000000000
H7 H       0.960722400000       0.507848040000       0.449947060000       1.000000000000
H8 H       0.881550180000       0.481656830000       0.402929330000       1.000000000000
H9 H       0.862016983333       0.494485076667       0.423402466667       1.000000000000
H10 H       0.827608350000       0.452948340000       0.924093780000       1.000000000000
H11 H       0.847504776667       0.440537323333       0.905977843333       1.000000000000
H12 H       0.547605560000       0.711236150000       0.573287300000       1.000000000000
H13 H       0.559984093333       0.743333376667       0.628347026667       1.000000000000
H14 H       0.507470330000       0.701229320000       0.115928660000       1.000000000000
H15 H       0.520270646667       0.733368673333       0.172846883333       1.000000000000
H16 H       0.989603816667       0.495441653333       0.767721093333       1.000000000000
H17 H       0.988732076667       0.509291133333       0.568890223333       1.000000000000
H18 H       0.823593696667       0.478476983333       0.531747923333       1.000000000000
H19 H       0.823570070000       0.477486530000       0.835150230000       1.000000000000
H20 H       0.505743943333       0.678266516667       0.819598396667       1.000000000000
H21 H       0.522658123333       0.682136746667       0.641794796667       1.000000000000
H22 H       0.523881800000       0.679773680000       0.941479960000       1.000000000000
H23 H       0.986385253333       0.511611766667       0.866040496667       1.000000000000
H24 H       0.838622846667       0.495527893333       0.693106233333       1.000000000000
N1 N       0.519345243333       0.684999456667       0.809729646667       1.000000000000
N2 N       0.831660053333       0.481922926667       0.683710546667       1.000000000000
N3 N       0.983276033333       0.502426926667       0.728444646667       1.000000000000
Cl1 Cl       0.661188546667       0.517218913333       0.975759363333       1.000000000000
Cl2 Cl       0.851283430000       0.854772870000       0.150856100000       1.000000000000
Cl3 Cl       0.148251220000       0.811730770000       0.559203330000       1.000000000000
#END
