# Supplementary material for: Porous isoreticular non-metal organic frameworks
Source: Nature. 2024 May 22;630(8015):102–8. doi: 10.1038/s41586-024-07353-9 (PMC11153147; doi:10.1038/s41586-024-07353-9)
Supplement: Supplementary file 2 — A subset of the computational CSP structures, focusing on the structures highlighted in Extended Data Figs. 4–6. [file 41586_2024_7353_MOESM2_ESM.zip › TAPT_Cl_2.cif]

data_C24H24N3Cl3
_audit_creation_method 'generated by cspy2.0'
_cell_length_a 78.82196916027019
_cell_length_b 78.82196916027019
_cell_length_c 5.21705242280059
_cell_angle_alpha 90.0
_cell_angle_beta 90.0
_cell_angle_gamma 120.00000000000001
loop_
_symmetry_equiv_pos_site_id
_symmetry_equiv_pos_as_xyz
1 -x,-y,-z
2 -x+y,-x,+z
3 -y,+x-y,+z
4 +y,-x+y,-z
5 +x-y,+x,-z
6 +x,+y,+z
7 1/3-x,2/3-y,2/3-z
8 1/3-x+y,2/3-x,2/3+z
9 1/3-y,2/3+x-y,2/3+z
10 1/3+y,2/3-x+y,2/3-z
11 1/3+x-y,2/3+x,2/3-z
12 1/3+x,2/3+y,2/3+z
13 2/3-x,1/3-y,1/3-z
14 2/3-x+y,1/3-x,1/3+z
15 2/3-y,1/3+x-y,1/3+z
16 2/3+y,1/3-x+y,1/3-z
17 2/3+x-y,1/3+x,1/3-z
18 2/3+x,1/3+y,1/3+z
loop_
_atom_site_label
_atom_site_type_symbol
_atom_site_fract_x
_atom_site_fract_y
_atom_site_fract_z
_atom_site_occupancy
C1 C       0.766718116667       0.767681263333       0.658556253333       1.000000000000
C2 C       0.783287473333       0.765663496667       0.683485826667       1.000000000000
C3 C       0.802005310000       0.782081160000       0.706131450000       1.000000000000
C4 C       0.804023596667       0.800746813333       0.701527843333       1.000000000000
C5 C       0.787650066667       0.803124903333       0.678799973333       1.000000000000
C6 C       0.769061090000       0.786482600000       0.658420970000       1.000000000000
C7 C       0.746964213333       0.750135636667       0.628695696667       1.000000000000
C8 C       0.789969560000       0.823027190000       0.676329000000       1.000000000000
C9 C       0.730849720000       0.748540940000       0.763636260000       1.000000000000
C10 C       0.712314223333       0.732169856667       0.736758906667       1.000000000000
C11 C       0.710112426667       0.717364603333       0.572694963333       1.000000000000
C12 C       0.725631043333       0.718328116667       0.435513126667       1.000000000000
C13 C       0.744059300000       0.734814480000       0.464909590000       1.000000000000
C14 C       0.804864643333       0.838147846667       0.532446186667       1.000000000000
C15 C       0.807113746667       0.856812873333       0.528659433333       1.000000000000
C16 C       0.794207690000       0.860139580000       0.670762170000       1.000000000000
C17 C       0.779263246667       0.845618013333       0.815989013333       1.000000000000
C18 C       0.777256716667       0.827064433333       0.817484523333       1.000000000000
C19 C       0.819433370000       0.779711710000       0.738937330000       1.000000000000
C20 C       0.818878010000       0.765552950000       0.906628300000       1.000000000000
C21 C       0.836810353333       0.791662836667       0.604408326667       1.000000000000
C22 C       0.835147823333       0.763293236667       0.939992026667       1.000000000000
C23 C       0.853222936667       0.789623773333       0.635248513333       1.000000000000
C24 C       0.852025803333       0.775437566667       0.803368236667       1.000000000000
H1 H       0.781592716667       0.751152383333       0.685449693333       1.000000000000
H2 H       0.818390576667       0.813522293333       0.726745293333       1.000000000000
H3 H       0.756383833333       0.788215876667       0.631512776667       1.000000000000
H4 H       0.732803720000       0.759984560000       0.895419730000       1.000000000000
H5 H       0.723638220000       0.706698880000       0.306266590000       1.000000000000
H6 H       0.756201830000       0.735853720000       0.355316400000       1.000000000000
H7 H       0.700053363333       0.731126136667       0.844219356667       1.000000000000
H8 H       0.765848533333       0.815710816667       0.933488806667       1.000000000000
H9 H       0.769391410000       0.848505630000       0.927933700000       1.000000000000
H10 H       0.818629580000       0.868285050000       0.414474670000       1.000000000000
H11 H       0.814591736667       0.835290643333       0.417478413333       1.000000000000
H12 H       0.834491446667       0.752369863333       0.072263613333       1.000000000000
H13 H       0.805784790000       0.756461080000       0.017072690000       1.000000000000
H14 H       0.866486050000       0.798902560000       0.528128540000       1.000000000000
H15 H       0.837495443333       0.802488076667       0.470756696667       1.000000000000
H16 H       0.690974640000       0.687673410000       0.491689930000       1.000000000000
H17 H       0.682085326667       0.696700453333       0.703639813333       1.000000000000
H18 H       0.803684616667       0.887914563333       0.833559283333       1.000000000000
H19 H       0.804781376667       0.888219493333       0.517068313333       1.000000000000
H20 H       0.882286706667       0.786152513333       0.831053933333       1.000000000000
H21 H       0.869104116667       0.766477403333       0.007234733333       1.000000000000
H22 H       0.870336640000       0.764341690000       0.693442240000       1.000000000000
H23 H       0.682412510000       0.701975770000       0.396082930000       1.000000000000
H24 H       0.783435463333       0.879710896667       0.661409536667       1.000000000000
N1 N       0.869483636667       0.772939233333       0.835098433333       1.000000000000
N2 N       0.796675646667       0.880201723333       0.671317303333       1.000000000000
N3 N       0.690189476667       0.699899493333       0.538594033333       1.000000000000
Cl1 Cl       0.757282006667       0.522582713333       0.506115463333       1.000000000000
Cl2 Cl       0.636357463333       0.637985456667       0.710481246667       1.000000000000
Cl3 Cl       0.092183153333       0.549047136667       0.330858426667       1.000000000000
#END
