# Supplementary material for: Porous isoreticular non-metal organic frameworks
Source: Nature. 2024 May 22;630(8015):102–8. doi: 10.1038/s41586-024-07353-9 (PMC11153147; doi:10.1038/s41586-024-07353-9)
Supplement: Supplementary file 2 — A subset of the computational CSP structures, focusing on the structures highlighted in Extended Data Figs. 4–6. [file 41586_2024_7353_MOESM2_ESM.zip › TAPT_Cl_3.cif]

data_C24H24N3Cl3
_audit_creation_method 'generated by cspy2.0'
_cell_length_a 4.79649094594785
_cell_length_b 16.294301123946653
_cell_length_c 16.42090108279363
_cell_angle_alpha 119.6078169979009
_cell_angle_beta 94.00001303691596
_cell_angle_gamma 90.4170918355225
loop_
_symmetry_equiv_pos_site_id
_symmetry_equiv_pos_as_xyz
1 +x,+y,+z
loop_
_atom_site_label
_atom_site_type_symbol
_atom_site_fract_x
_atom_site_fract_y
_atom_site_fract_z
_atom_site_occupancy
C1 C       0.019512870000       0.260234460000       0.898251970000       1.000000000000
C2 C       0.072058120000       0.357934880000       0.941075550000       1.000000000000
C3 C       0.119359800000       0.413594920000       0.038761350000       1.000000000000
C4 C       0.111325800000       0.370191220000       0.093843540000       1.000000000000
C5 C       0.061349730000       0.272490190000       0.052548040000       1.000000000000
C6 C       0.016776970000       0.218170540000       0.954652910000       1.000000000000
C7 C       0.963185220000       0.202227600000       0.794554840000       1.000000000000
C8 C       0.055683160000       0.227105220000       0.111775600000       1.000000000000
C9 C       0.086236820000       0.115186470000       0.744211220000       1.000000000000
C10 C       0.034593940000       0.060469300000       0.647158610000       1.000000000000
C11 C       0.857795870000       0.094131810000       0.600999260000       1.000000000000
C12 C       0.731621330000       0.179742440000       0.647940130000       1.000000000000
C13 C       0.785804050000       0.233486500000       0.744996830000       1.000000000000
C14 C       0.916703180000       0.267861440000       0.194234210000       1.000000000000
C15 C       0.909902560000       0.225730960000       0.249987460000       1.000000000000
C16 C       0.043944270000       0.142004560000       0.221962570000       1.000000000000
C17 C       0.184116840000       0.099197510000       0.140947480000       1.000000000000
C18 C       0.188754260000       0.142385880000       0.086181590000       1.000000000000
C19 C       0.181864050000       0.516981630000       0.083180730000       1.000000000000
C20 C       0.367867670000       0.552808150000       0.044938560000       1.000000000000
C21 C       0.057791530000       0.580688780000       0.164512570000       1.000000000000
C22 C       0.429209110000       0.649421750000       0.086291850000       1.000000000000
C23 C       0.116532680000       0.677488630000       0.206851060000       1.000000000000
C24 C       0.302050590000       0.709819050000       0.166677580000       1.000000000000
H1 H       0.076360530000       0.391003570000       0.897881950000       1.000000000000
H2 H       0.156091740000       0.412282970000       0.169315920000       1.000000000000
H3 H       0.967998570000       0.142984840000       0.922354450000       1.000000000000
H4 H       0.228671750000       0.090493420000       0.780642260000       1.000000000000
H5 H       0.591945470000       0.204724530000       0.610917690000       1.000000000000
H6 H       0.684535370000       0.299670940000       0.782468880000       1.000000000000
H7 H       0.133369240000       0.993672530000       0.609322480000       1.000000000000
H8 H       0.301433560000       0.110415180000       0.023651390000       1.000000000000
H9 H       0.290066500000       0.034100010000       0.120430360000       1.000000000000
H10 H       0.799323400000       0.257925040000       0.313150540000       1.000000000000
H11 H       0.807241630000       0.332111050000       0.214398790000       1.000000000000
H12 H       0.575519250000       0.675749210000       0.056140020000       1.000000000000
H13 H       0.471249400000       0.504921260000       0.983466600000       1.000000000000
H14 H       0.016957470000       0.725721720000       0.269323190000       1.000000000000
H15 H       0.910056370000       0.554829810000       0.194482720000       1.000000000000
H16 H       0.750744700000       0.075932330000       0.466819870000       1.000000000000
H17 H       0.964858890000       0.996770730000       0.465784180000       1.000000000000
H18 H       0.226048700000       0.110821860000       0.323430610000       1.000000000000
H19 H       0.883632740000       0.120894500000       0.326043310000       1.000000000000
H20 H       0.373954220000       0.846324590000       0.282805170000       1.000000000000
H21 H       0.552074780000       0.827945340000       0.193434390000       1.000000000000
H22 H       0.213585880000       0.845884300000       0.190012580000       1.000000000000
H23 H       0.629389180000       0.987858950000       0.479319060000       1.000000000000
H24 H       0.011313030000       0.024869920000       0.242330300000       1.000000000000
N1 N       0.363472150000       0.813765660000       0.210838630000       1.000000000000
N2 N       0.041736940000       0.096930420000       0.282055590000       1.000000000000
N3 N       0.796580710000       0.035013810000       0.497006020000       1.000000000000
Cl1 Cl       0.854693700000       0.888886760000       0.156363210000       1.000000000000
Cl2 Cl       0.575011270000       0.155086350000       0.411928330000       1.000000000000
Cl3 Cl       0.279372650000       0.903454550000       0.420266620000       1.000000000000
#END
