# Supplementary material for: Porous isoreticular non-metal organic frameworks
Source: Nature. 2024 May 22;630(8015):102–8. doi: 10.1038/s41586-024-07353-9 (PMC11153147; doi:10.1038/s41586-024-07353-9)
Supplement: Supplementary file 2 — A subset of the computational CSP structures, focusing on the structures highlighted in Extended Data Figs. 4–6. [file 41586_2024_7353_MOESM2_ESM.zip › TAPT_Cl_4.cif]

data_C24H24N3Cl3
_audit_creation_method 'generated by cspy2.0'
_cell_length_a 63.41160764282146
_cell_length_b 63.41160764282145
_cell_length_c 4.264890440398314
_cell_angle_alpha 90.0
_cell_angle_beta 90.0
_cell_angle_gamma 120.00000000000001
loop_
_symmetry_equiv_pos_site_id
_symmetry_equiv_pos_as_xyz
1 -x,-y,-z
2 -x+y,-x,+z
3 -y,+x-y,+z
4 +y,-x+y,-z
5 +x-y,+x,-z
6 +x,+y,+z
7 1/3-x,2/3-y,2/3-z
8 1/3-x+y,2/3-x,2/3+z
9 1/3-y,2/3+x-y,2/3+z
10 1/3+y,2/3-x+y,2/3-z
11 1/3+x-y,2/3+x,2/3-z
12 1/3+x,2/3+y,2/3+z
13 2/3-x,1/3-y,1/3-z
14 2/3-x+y,1/3-x,1/3+z
15 2/3-y,1/3+x-y,1/3+z
16 2/3+y,1/3-x+y,1/3-z
17 2/3+x-y,1/3+x,1/3-z
18 2/3+x,1/3+y,1/3+z
loop_
_atom_site_label
_atom_site_type_symbol
_atom_site_fract_x
_atom_site_fract_y
_atom_site_fract_z
_atom_site_occupancy
C1 C       0.875608253333       0.518565316667       0.689778616667       1.000000000000
C2 C       0.854810573333       0.496682956667       0.608250816667       1.000000000000
C3 C       0.832839130000       0.495874870000       0.540420760000       1.000000000000
C4 C       0.831814836667       0.517372643333       0.557523543333       1.000000000000
C5 C       0.852428810000       0.539509890000       0.636148730000       1.000000000000
C6 C       0.874252133333       0.539902626667       0.700647026667       1.000000000000
C7 C       0.898686186667       0.519071653333       0.768349513333       1.000000000000
C8 C       0.851161486667       0.562260853333       0.650942603333       1.000000000000
C9 C       0.921032803333       0.537539526667       0.652221666667       1.000000000000
C10 C       0.942712633333       0.538145546667       0.724656136667       1.000000000000
C11 C       0.941731260000       0.519963130000       0.915245720000       1.000000000000
C12 C       0.920051610000       0.501365140000       0.035265090000       1.000000000000
C13 C       0.898556026667       0.501061233333       0.960220443333       1.000000000000
C14 C       0.831386946667       0.562477133333       0.794248083333       1.000000000000
C15 C       0.830082476667       0.583710473333       0.809674463333       1.000000000000
C16 C       0.848894066667       0.604777623333       0.679946843333       1.000000000000
C17 C       0.868803116667       0.605402483333       0.535731643333       1.000000000000
C18 C       0.869774776667       0.584000423333       0.522449383333       1.000000000000
C19 C       0.811042700000       0.472613890000       0.446490650000       1.000000000000
C20 C       0.813084943333       0.456956516667       0.232484706667       1.000000000000
C21 C       0.787992106667       0.465937853333       0.568102743333       1.000000000000
C22 C       0.792774693333       0.435210266667       0.141448426667       1.000000000000
C23 C       0.767481396667       0.444278213333       0.479892193333       1.000000000000
C24 C       0.770341353333       0.429348296667       0.267262176667       1.000000000000
H1 H       0.855741603333       0.480100816667       0.597279266667       1.000000000000
H2 H       0.815084883333       0.517061486667       0.496169996667       1.000000000000
H3 H       0.890061396667       0.556801843333       0.772655423333       1.000000000000
H4 H       0.921547476667       0.551350273333       0.498154563333       1.000000000000
H5 H       0.919608850000       0.487390100000       0.186212460000       1.000000000000
H6 H       0.881582940000       0.486850330000       0.057119440000       1.000000000000
H7 H       0.959802830000       0.552467040000       0.630679980000       1.000000000000
H8 H       0.885028106667       0.584189923333       0.405902623333       1.000000000000
H9 H       0.883271110000       0.621992200000       0.432904460000       1.000000000000
H10 H       0.814730596667       0.583565823333       0.923815733333       1.000000000000
H11 H       0.817059006667       0.546064203333       0.901184313333       1.000000000000
H12 H       0.794683366667       0.423431733333       0.973527903333       1.000000000000
H13 H       0.830583996667       0.461974963333       0.129815683333       1.000000000000
H14 H       0.749833703333       0.439335256667       0.578218206667       1.000000000000
H15 H       0.786017570000       0.477541520000       0.737510070000       1.000000000000
H16 H       0.962204930000       0.503608250000       0.042241390000       1.000000000000
H17 H       0.977478950000       0.528006630000       0.821597680000       1.000000000000
H18 H       0.841748580000       0.630982970000       0.481348480000       1.000000000000
H19 H       0.835561943333       0.626605496667       0.860220416667       1.000000000000
H20 H       0.733323990000       0.407651170000       0.153461160000       1.000000000000
H21 H       0.751028346667       0.399927363333       0.961774883333       1.000000000000
H22 H       0.744500926667       0.392289913333       0.334685783333       1.000000000000
H23 H       0.972831183333       0.531008796667       0.196673656667       1.000000000000
H24 H       0.864089126667       0.642490413333       0.741880743333       1.000000000000
N1 N       0.748479710000       0.405875090000       0.174419490000       1.000000000000
N2 N       0.847498383333       0.627591416667       0.690796176667       1.000000000000
N3 N       0.964965806667       0.520725803333       0.999514223333       1.000000000000
Cl1 Cl       0.112173296667       0.781149913333       0.827081003333       1.000000000000
Cl2 Cl       0.954558050000       0.912129200000       0.340254000000       1.000000000000
Cl3 Cl       0.858122053333       0.713634656667       0.141019986667       1.000000000000
#END
