# Supplementary material for: Porous isoreticular non-metal organic frameworks
Source: Nature. 2024 May 22;630(8015):102–8. doi: 10.1038/s41586-024-07353-9 (PMC11153147; doi:10.1038/s41586-024-07353-9)
Supplement: Supplementary file 2 — A subset of the computational CSP structures, focusing on the structures highlighted in Extended Data Figs. 4–6. [file 41586_2024_7353_MOESM2_ESM.zip › TAPT_Cl_5.cif]

data_C24H24N3Cl3
_audit_creation_method 'generated by cspy2.0'
_cell_length_a 4.2381
_cell_length_b 34.2978
_cell_length_c 20.73244238821388
_cell_angle_alpha 90.0
_cell_angle_beta 94.63839794157398
_cell_angle_gamma 90.0
loop_
_symmetry_equiv_pos_site_id
_symmetry_equiv_pos_as_xyz
1 -x,-y,-z
2 +x,+y,+z
3 -x,1/2+y,1/2-z
4 +x,1/2-y,1/2+z
loop_
_atom_site_label
_atom_site_type_symbol
_atom_site_fract_x
_atom_site_fract_y
_atom_site_fract_z
_atom_site_occupancy
C1 C       0.337937130000       0.100733670000       0.309981500000       1.000000000000
C2 C       0.241198000000       0.122306420000       0.254645800000       1.000000000000
C3 C       0.141625280000       0.103788660000       0.196424820000       1.000000000000
C4 C       0.142132000000       0.063034820000       0.193938080000       1.000000000000
C5 C       0.235506520000       0.040837840000       0.248791740000       1.000000000000
C6 C       0.331808810000       0.060004730000       0.306617800000       1.000000000000
C7 C       0.450127690000       0.120773130000       0.371124930000       1.000000000000
C8 C       0.232453630000       0.997557510000       0.245676450000       1.000000000000
C9 C       0.352892850000       0.108112900000       0.430682910000       1.000000000000
C10 C       0.456811340000       0.126705710000       0.488124720000       1.000000000000
C11 C       0.659770720000       0.158246530000       0.485169130000       1.000000000000
C12 C       0.761979040000       0.171743640000       0.427375320000       1.000000000000
C13 C       0.655492070000       0.152779500000       0.370427540000       1.000000000000
C14 C       0.347542300000       0.977941360000       0.193129100000       1.000000000000
C15 C       0.346143300000       0.937425460000       0.189897650000       1.000000000000
C16 C       0.228259570000       0.916761410000       0.240121250000       1.000000000000
C17 C       0.111858050000       0.934954520000       0.293035520000       1.000000000000
C18 C       0.115046740000       0.975460150000       0.295380850000       1.000000000000
C19 C       0.031942670000       0.127052890000       0.138434680000       1.000000000000
C20 C       0.830905870000       0.159129980000       0.143839570000       1.000000000000
C21 C       0.125332310000       0.117250010000       0.077138770000       1.000000000000
C22 C       0.725224080000       0.180960350000       0.089805350000       1.000000000000
C23 C       0.022137420000       0.138717530000       0.022571780000       1.000000000000
C24 C       0.823159410000       0.170202680000       0.030152250000       1.000000000000
H1 H       0.243243930000       0.153859420000       0.256936000000       1.000000000000
H2 H       0.056344980000       0.048430290000       0.149617220000       1.000000000000
H3 H       0.415242500000       0.043056820000       0.348676210000       1.000000000000
H4 H       0.189047910000       0.083996180000       0.432323230000       1.000000000000
H5 H       0.922909530000       0.196249030000       0.425926300000       1.000000000000
H6 H       0.738214450000       0.162683580000       0.325182240000       1.000000000000
H7 H       0.377118650000       0.116688910000       0.533679570000       1.000000000000
H8 H       0.019983590000       0.989968740000       0.335922590000       1.000000000000
H9 H       0.017851340000       0.918365190000       0.331669230000       1.000000000000
H10 H       0.438613820000       0.922756720000       0.149096950000       1.000000000000
H11 H       0.445757410000       0.994310050000       0.154865590000       1.000000000000
H12 H       0.567567140000       0.205477780000       0.094864110000       1.000000000000
H13 H       0.749645680000       0.166724860000       0.190380310000       1.000000000000
H14 H       0.098763260000       0.130870810000       0.975641070000       1.000000000000
H15 H       0.284511210000       0.092985560000       0.071902270000       1.000000000000
H16 H       0.828751810000       0.206719220000       0.539178530000       1.000000000000
H17 H       0.611996580000       0.177154050000       0.580129250000       1.000000000000
H18 H       0.999755180000       0.862901840000       0.221622660000       1.000000000000
H19 H       0.374605320000       0.863000200000       0.204873400000       1.000000000000
H20 H       0.670250440000       0.176556400000       0.931831900000       1.000000000000
H21 H       0.508831980000       0.208399890000       0.978842240000       1.000000000000
H22 H       0.879498980000       0.214237280000       0.961157150000       1.000000000000
H23 H       0.980056840000       0.165075950000       0.567547130000       1.000000000000
H24 H       0.285967450000       0.860864720000       0.280793720000       1.000000000000
N1 N       0.714624700000       0.193791800000       0.971985900000       1.000000000000
N2 N       0.221011250000       0.873269110000       0.236669340000       1.000000000000
N3 N       0.777734080000       0.177924390000       0.546726340000       1.000000000000
Cl1 Cl       0.692212140000       0.646546230000       0.854557360000       1.000000000000
Cl2 Cl       0.317887330000       0.149231840000       0.865941520000       1.000000000000
Cl3 Cl       0.770225490000       0.744963370000       0.994707230000       1.000000000000
#END
