# Supplementary material for: Porous isoreticular non-metal organic frameworks
Source: Nature. 2024 May 22;630(8015):102–8. doi: 10.1038/s41586-024-07353-9 (PMC11153147; doi:10.1038/s41586-024-07353-9)
Supplement: Supplementary file 2 — A subset of the computational CSP structures, focusing on the structures highlighted in Extended Data Figs. 4–6. [file 41586_2024_7353_MOESM2_ESM.zip › TAPT_Cl_6.cif]

data_C24H24N3Cl3
_audit_creation_method 'generated by cspy2.0'
_cell_length_a 20.984152873163126
_cell_length_b 17.1848
_cell_length_c 7.684199999999999
_cell_angle_alpha 90.0
_cell_angle_beta 100.24911930282063
_cell_angle_gamma 90.0
loop_
_symmetry_equiv_pos_site_id
_symmetry_equiv_pos_as_xyz
1 +x,+y,+z
2 +x,-y,1/2+z
3 1/2+x,1/2+y,+z
4 1/2+x,1/2-y,1/2+z
loop_
_atom_site_label
_atom_site_type_symbol
_atom_site_fract_x
_atom_site_fract_y
_atom_site_fract_z
_atom_site_occupancy
C1 C       0.074136510000       0.830928970000       0.761107910000       1.000000000000
C2 C       0.015997900000       0.864821490000       0.678395590000       1.000000000000
C3 C       0.015607680000       0.934897160000       0.585651020000       1.000000000000
C4 C       0.574563970000       0.471449990000       0.577538560000       1.000000000000
C5 C       0.633354510000       0.438344930000       0.658050350000       1.000000000000
C6 C       0.632560480000       0.367912600000       0.748912290000       1.000000000000
C7 C       0.073790250000       0.757395910000       0.862668370000       1.000000000000
C8 C       0.695697580000       0.477407910000       0.647222920000       1.000000000000
C9 C       0.117718840000       0.697546810000       0.846135070000       1.000000000000
C10 C       0.117714920000       0.628552200000       0.940719060000       1.000000000000
C11 C       0.073008810000       0.620190930000       0.052319810000       1.000000000000
C12 C       0.028715560000       0.677829240000       0.072752270000       1.000000000000
C13 C       0.029449380000       0.746421040000       0.977047430000       1.000000000000
C14 C       0.702763350000       0.557923420000       0.672274600000       1.000000000000
C15 C       0.761005150000       0.594932160000       0.662718430000       1.000000000000
C16 C       0.812220250000       0.550163210000       0.627976110000       1.000000000000
C17 C       0.807396610000       0.470345180000       0.602217040000       1.000000000000
C18 C       0.748799220000       0.434416830000       0.612168770000       1.000000000000
C19 C       0.453585200000       0.469267910000       0.494655330000       1.000000000000
C20 C       0.405656810000       0.422289010000       0.396264760000       1.000000000000
C21 C       0.441924540000       0.549356110000       0.504288020000       1.000000000000
C22 C       0.347586260000       0.453935460000       0.309646550000       1.000000000000
C23 C       0.384187500000       0.582050850000       0.418599930000       1.000000000000
C24 C       0.338140550000       0.533400040000       0.322574260000       1.000000000000
H1 H       0.970553250000       0.836309850000       0.686205290000       1.000000000000
H2 H       0.574862420000       0.524493460000       0.501528400000       1.000000000000
H3 H       0.677713620000       0.343328550000       0.816966390000       1.000000000000
H4 H       0.151491020000       0.703971200000       0.755798850000       1.000000000000
H5 H       0.994411860000       0.670667200000       0.161720260000       1.000000000000
H6 H       0.995791160000       0.792291380000       0.994374930000       1.000000000000
H7 H       0.151724770000       0.582666030000       0.925181980000       1.000000000000
H8 H       0.744174130000       0.372362640000       0.589394530000       1.000000000000
H9 H       0.847764680000       0.436242940000       0.573602860000       1.000000000000
H10 H       0.765710240000       0.657206880000       0.683921300000       1.000000000000
H11 H       0.662951270000       0.592120490000       0.703327480000       1.000000000000
H12 H       0.311308740000       0.416752010000       0.232895160000       1.000000000000
H13 H       0.914128300000       0.860603240000       0.383458930000       1.000000000000
H14 H       0.875841000000       0.144024660000       0.428648480000       1.000000000000
H15 H       0.977772660000       0.086628620000       0.581781280000       1.000000000000
H16 H       0.028420390000       0.534727320000       0.184427130000       1.000000000000
H17 H       0.087073940000       0.500049120000       0.089671020000       1.000000000000
H18 H       0.879790960000       0.598033570000       0.485547700000       1.000000000000
H19 H       0.877862510000       0.642930330000       0.674840610000       1.000000000000
H20 H       0.282260080000       0.621572790000       0.180374420000       1.000000000000
H21 H       0.253975510000       0.533423640000       0.129196810000       1.000000000000
H22 H       0.243103930000       0.574242250000       0.316632670000       1.000000000000
H23 H       0.104860180000       0.550143450000       0.275924730000       1.000000000000
H24 H       0.913762020000       0.557559930000       0.674929270000       1.000000000000
N1 N       0.275577620000       0.567771310000       0.232134080000       1.000000000000
N2 N       0.874660250000       0.589456170000       0.614665610000       1.000000000000
N3 N       0.073469800000       0.546936900000       0.157156580000       1.000000000000
Cl1 Cl       0.183406980000       0.443279870000       0.000521430000       1.000000000000
Cl2 Cl       0.836016820000       0.228704030000       0.131791970000       1.000000000000
Cl3 Cl       0.961597620000       0.469955440000       0.860167130000       1.000000000000
#END
