# Supplementary material for: Porous isoreticular non-metal organic frameworks
Source: Nature. 2024 May 22;630(8015):102–8. doi: 10.1038/s41586-024-07353-9 (PMC11153147; doi:10.1038/s41586-024-07353-9)
Supplement: Supplementary file 2 — A subset of the computational CSP structures, focusing on the structures highlighted in Extended Data Figs. 4–6. [file 41586_2024_7353_MOESM2_ESM.zip › TT_Br_1.cif]

data_C21H21N6Br3
_audit_creation_method 'generated by cspy2.0'
_cell_length_a 78.325029887726
_cell_length_b 78.32502988772599
_cell_length_c 5.23244395101333
_cell_angle_alpha 90.0
_cell_angle_beta 90.0
_cell_angle_gamma 120.00000000000001
loop_
_symmetry_equiv_pos_site_id
_symmetry_equiv_pos_as_xyz
1 -x,-y,-z
2 -x+y,-x,+z
3 -y,+x-y,+z
4 +y,-x+y,-z
5 +x-y,+x,-z
6 +x,+y,+z
7 1/3-x,2/3-y,2/3-z
8 1/3-x+y,2/3-x,2/3+z
9 1/3-y,2/3+x-y,2/3+z
10 1/3+y,2/3-x+y,2/3-z
11 1/3+x-y,2/3+x,2/3-z
12 1/3+x,2/3+y,2/3+z
13 2/3-x,1/3-y,1/3-z
14 2/3-x+y,1/3-x,1/3+z
15 2/3-y,1/3+x-y,1/3+z
16 2/3+y,1/3-x+y,1/3-z
17 2/3+x-y,1/3+x,1/3-z
18 2/3+x,1/3+y,1/3+z
loop_
_atom_site_label
_atom_site_type_symbol
_atom_site_fract_x
_atom_site_fract_y
_atom_site_fract_z
_atom_site_occupancy
H1 H       0.033367256667       0.683652663333       0.064261623333       1.000000000000
H2 H       0.041061023333       0.647639716667       0.281233026667       1.000000000000
H3 H       0.070526273333       0.711177126667       0.252985916667       1.000000000000
H4 H       0.073456033333       0.649507056667       0.322784826667       1.000000000000
H5 H       0.102686010000       0.712553160000       0.295395780000       1.000000000000
H6 H       0.159837426667       0.663309823333       0.424528873333       1.000000000000
H7 H       0.096918060000       0.629284580000       0.370560800000       1.000000000000
H8 H       0.180114913333       0.707095166667       0.408039156667       1.000000000000
H9 H       0.146331226667       0.736141763333       0.336490953333       1.000000000000
H10 H       0.161657590000       0.632719100000       0.456807740000       1.000000000000
H11 H       0.098225096667       0.598414353333       0.402550323333       1.000000000000
H12 H       0.210991100000       0.739394760000       0.419800620000       1.000000000000
H13 H       0.176931626667       0.768671673333       0.347917983333       1.000000000000
H14 H       0.214879190000       0.782936930000       0.555056760000       1.000000000000
H15 H       0.214994353333       0.783865186667       0.238707686667       1.000000000000
H16 H       0.226242156667       0.773678983333       0.387679983333       1.000000000000
H17 H       0.032717060000       0.686447510000       0.377165430000       1.000000000000
H18 H       0.023294136667       0.664150793333       0.253279193333       1.000000000000
H19 H       0.137373623333       0.594856476667       0.619254956667       1.000000000000
H20 H       0.139076416667       0.594321123333       0.304017673333       1.000000000000
H21 H       0.117232350000       0.583282770000       0.443597020000       1.000000000000
N1 N       0.034737220000       0.678369010000       0.238190300000       1.000000000000
N2 N       0.109612296667       0.665128093333       0.353986483333       1.000000000000
N3 N       0.125729460000       0.699921490000       0.341378080000       1.000000000000
N4 N       0.144355700000       0.683877850000       0.383112980000       1.000000000000
N5 N       0.131020676667       0.595529633333       0.450624683333       1.000000000000
N6 N       0.213993996667       0.775228203333       0.392038723333       1.000000000000
C1 C       0.054180086667       0.679313313333       0.264759813333       1.000000000000
C2 C       0.054514440000       0.661838260000       0.283715960000       1.000000000000
C3 C       0.071148670000       0.697694030000       0.268049580000       1.000000000000
C4 C       0.072695820000       0.662864160000       0.307345210000       1.000000000000
C5 C       0.089195573333       0.698477076667       0.291710046667       1.000000000000
C6 C       0.090115970000       0.681123650000       0.311341380000       1.000000000000
C7 C       0.109504150000       0.682110570000       0.336986350000       1.000000000000
C8 C       0.127364550000       0.666720410000       0.376357920000       1.000000000000
C9 C       0.142817266667       0.700093363333       0.365158543333       1.000000000000
C10 C       0.128277260000       0.648244000000       0.395442350000       1.000000000000
C11 C       0.161280526667       0.719563773333       0.372068403333       1.000000000000
C12 C       0.146502910000       0.649108350000       0.419693020000       1.000000000000
C13 C       0.110954546667       0.629911993333       0.389358923333       1.000000000000
C14 C       0.179549486667       0.720573853333       0.395484443333       1.000000000000
C15 C       0.160470560000       0.736988140000       0.354797660000       1.000000000000
C16 C       0.147505283333       0.631943016667       0.437772806667       1.000000000000
C17 C       0.111716943333       0.612584606667       0.407051396667       1.000000000000
C18 C       0.196879670000       0.738724700000       0.401644280000       1.000000000000
C19 C       0.177646686667       0.755227833333       0.360902183333       1.000000000000
C20 C       0.130010356667       0.614018613333       0.431087423333       1.000000000000
C21 C       0.195502160000       0.755646170000       0.384084270000       1.000000000000
Br1 Br       0.030417586667       0.697460703333       0.731051773333       1.000000000000
Br2 Br       0.145325033333       0.587209186667       0.952935866667       1.000000000000
Br3 Br       0.797886386667       0.575704683333       0.107280143333       1.000000000000
#END
