# Supplementary material for: Porous isoreticular non-metal organic frameworks
Source: Nature. 2024 May 22;630(8015):102–8. doi: 10.1038/s41586-024-07353-9 (PMC11153147; doi:10.1038/s41586-024-07353-9)
Supplement: Supplementary file 2 — A subset of the computational CSP structures, focusing on the structures highlighted in Extended Data Figs. 4–6. [file 41586_2024_7353_MOESM2_ESM.zip › TT_Br_2.cif]

data_C21H21N6Br3
_audit_creation_method 'generated by cspy2.0'
_cell_length_a 16.6207
_cell_length_b 29.3426
_cell_length_c 22.381655575110535
_cell_angle_alpha 90.0
_cell_angle_beta 104.44330105783781
_cell_angle_gamma 90.0
loop_
_symmetry_equiv_pos_site_id
_symmetry_equiv_pos_as_xyz
1 -x,-y,-z
2 +x,+y,+z
3 -x,+y,1/2-z
4 +x,-y,1/2+z
5 1/2-x,1/2-y,-z
6 1/2+x,1/2+y,+z
7 1/2-x,1/2+y,1/2-z
8 1/2+x,1/2-y,1/2+z
loop_
_atom_site_label
_atom_site_type_symbol
_atom_site_fract_x
_atom_site_fract_y
_atom_site_fract_z
_atom_site_occupancy
H1 H       0.894659900000       0.216755470000       0.232041390000       1.000000000000
H2 H       0.259724400000       0.752638250000       0.311671990000       1.000000000000
H3 H       0.879610650000       0.128721090000       0.275864670000       1.000000000000
H4 H       0.646706170000       0.206809580000       0.335824770000       1.000000000000
H5 H       0.765782460000       0.083853970000       0.300442270000       1.000000000000
H6 H       0.377167180000       0.072870100000       0.392071920000       1.000000000000
H7 H       0.486422420000       0.202363030000       0.372205370000       1.000000000000
H8 H       0.460302350000       0.987481940000       0.368087700000       1.000000000000
H9 H       0.690448800000       0.994009750000       0.315099130000       1.000000000000
H10 H       0.259890270000       0.111142960000       0.421435690000       1.000000000000
H11 H       0.370049750000       0.241693120000       0.401444200000       1.000000000000
H12 H       0.463140430000       0.903168440000       0.363719080000       1.000000000000
H13 H       0.695174560000       0.909756080000       0.310361710000       1.000000000000
H14 H       0.629904370000       0.838266160000       0.367959990000       1.000000000000
H15 H       0.589319700000       0.840090740000       0.292451070000       1.000000000000
H16 H       0.528018670000       0.837334100000       0.340088030000       1.000000000000
H17 H       0.950801530000       0.210683080000       0.303940210000       1.000000000000
H18 H       0.386723160000       0.754316410000       0.285254780000       1.000000000000
H19 H       0.234630900000       0.192410250000       0.474029480000       1.000000000000
H20 H       0.182550910000       0.194083170000       0.400544810000       1.000000000000
H21 H       0.245212180000       0.236389550000       0.430619400000       1.000000000000
N1 N       0.893518230000       0.220253580000       0.277497850000       1.000000000000
N2 N       0.569213470000       0.137665950000       0.349964370000       1.000000000000
N3 N       0.635328560000       0.069803210000       0.331024770000       1.000000000000
N4 N       0.508646190000       0.066219970000       0.360801120000       1.000000000000
N5 N       0.238563950000       0.201638480000       0.430572370000       1.000000000000
N6 N       0.581969730000       0.851433430000       0.334173220000       1.000000000000
C1 C       0.825250400000       0.192968040000       0.292500400000       1.000000000000
C2 C       0.761064970000       0.215760500000       0.309057630000       1.000000000000
C3 C       0.828733410000       0.145819820000       0.288918600000       1.000000000000
C4 C       0.697594250000       0.190066130000       0.322701340000       1.000000000000
C5 C       0.764878700000       0.120628800000       0.302670480000       1.000000000000
C6 C       0.698967490000       0.142475240000       0.319586660000       1.000000000000
C7 C       0.630944190000       0.115214360000       0.334314880000       1.000000000000
C8 C       0.509358100000       0.111793340000       0.362717820000       1.000000000000
C9 C       0.572922430000       0.046700550000       0.344760150000       1.000000000000
C10 C       0.439192080000       0.135161020000       0.380265880000       1.000000000000
C11 C       0.575187200000       0.996075100000       0.342012350000       1.000000000000
C12 C       0.375029650000       0.109618280000       0.394188150000       1.000000000000
C13 C       0.436881040000       0.182741360000       0.382982440000       1.000000000000
C14 C       0.511287830000       0.970288110000       0.355658460000       1.000000000000
C15 C       0.641261170000       0.973963310000       0.325660090000       1.000000000000
C16 C       0.309291310000       0.131119750000       0.410648110000       1.000000000000
C17 C       0.371413410000       0.204781840000       0.399345630000       1.000000000000
C18 C       0.512901360000       0.922940010000       0.353087030000       1.000000000000
C19 C       0.643798100000       0.926700660000       0.322940910000       1.000000000000
C20 C       0.309093570000       0.178387810000       0.412861530000       1.000000000000
C21 C       0.579253430000       0.902257020000       0.336735900000       1.000000000000
Br1 Br       0.069360040000       0.813305940000       0.843387510000       1.000000000000
Br2 Br       0.734248340000       0.190986100000       0.927877000000       1.000000000000
Br3 Br       0.604677890000       0.823620900000       0.203830790000       1.000000000000
#END
