# Supplementary material for: Porous isoreticular non-metal organic frameworks
Source: Nature. 2024 May 22;630(8015):102–8. doi: 10.1038/s41586-024-07353-9 (PMC11153147; doi:10.1038/s41586-024-07353-9)
Supplement: Supplementary file 2 — A subset of the computational CSP structures, focusing on the structures highlighted in Extended Data Figs. 4–6. [file 41586_2024_7353_MOESM2_ESM.zip › TT_Br_3.cif]

data_C21H21N6Br3
_audit_creation_method 'generated by cspy2.0'
_cell_length_a 62.7049377097166
_cell_length_b 5.063
_cell_length_c 32.173
_cell_angle_alpha 90.0
_cell_angle_beta 114.87308648538632
_cell_angle_gamma 90.0
loop_
_symmetry_equiv_pos_site_id
_symmetry_equiv_pos_as_xyz
1 -x,-y,-z
2 +x,+y,+z
3 -x,+y,1/2-z
4 +x,-y,1/2+z
5 1/2-x,1/2-y,-z
6 1/2+x,1/2+y,+z
7 1/2-x,1/2+y,1/2-z
8 1/2+x,1/2-y,1/2+z
loop_
_atom_site_label
_atom_site_type_symbol
_atom_site_fract_x
_atom_site_fract_y
_atom_site_fract_z
_atom_site_occupancy
H1 H       0.268440170000       0.660628730000       0.062838100000       1.000000000000
H2 H       0.304311590000       0.519049290000       0.012207980000       1.000000000000
H3 H       0.298908150000       0.380012530000       0.139794830000       1.000000000000
H4 H       0.347352210000       0.450061480000       0.051704880000       1.000000000000
H5 H       0.341977980000       0.311457780000       0.178273640000       1.000000000000
H6 H       0.455761960000       0.254846660000       0.170089210000       1.000000000000
H7 H       0.394087430000       0.432135820000       0.048520970000       1.000000000000
H8 H       0.451989160000       0.156040510000       0.257874220000       1.000000000000
H9 H       0.384756190000       0.184806610000       0.262452130000       1.000000000000
H10 H       0.480305150000       0.291709420000       0.126909990000       1.000000000000
H11 H       0.418128560000       0.470296540000       0.004342050000       1.000000000000
H12 H       0.471006620000       0.047828200000       0.340589230000       1.000000000000
H13 H       0.403228840000       0.076592240000       0.345185740000       1.000000000000
H14 H       0.444318050000       0.807477870000       0.403269310000       1.000000000000
H15 H       0.444961870000       0.125361480000       0.415980970000       1.000000000000
H16 H       0.467261510000       0.990337240000       0.409267570000       1.000000000000
H17 H       0.264376420000       0.337988510000       0.054994100000       1.000000000000
H18 H       0.268023400000       0.521529720000       0.016056360000       1.000000000000
H19 H       0.473744420000       0.231912280000       0.037762130000       1.000000000000
H20 H       0.477627420000       0.550949590000       0.050196180000       1.000000000000
H21 H       0.455075180000       0.450508840000       0.003486630000       1.000000000000
N1 N       0.273514610000       0.495902470000       0.050648490000       1.000000000000
N2 N       0.385640140000       0.357090300000       0.115878490000       1.000000000000
N3 N       0.382645760000       0.278071870000       0.185622650000       1.000000000000
N4 N       0.419726600000       0.259964620000       0.182975330000       1.000000000000
N5 N       0.465138290000       0.405426660000       0.037216980000       1.000000000000
N6 N       0.449281350000       0.990893670000       0.396878840000       1.000000000000
C1 C       0.299468600000       0.453255330000       0.074040980000       1.000000000000
C2 C       0.312517090000       0.474283050000       0.048522930000       1.000000000000
C3 C       0.309475370000       0.395539190000       0.120521050000       1.000000000000
C4 C       0.336688110000       0.435303090000       0.070647240000       1.000000000000
C5 C       0.333637280000       0.357183670000       0.142134620000       1.000000000000
C6 C       0.347401040000       0.376837420000       0.117460590000       1.000000000000
C7 C       0.373252340000       0.335065360000       0.140882920000       1.000000000000
C8 C       0.408815400000       0.318371960000       0.138358550000       1.000000000000
C9 C       0.405931110000       0.241679030000       0.205215980000       1.000000000000
C10 C       0.423384050000       0.341183390000       0.112072860000       1.000000000000
C11 C       0.417190600000       0.176734180000       0.254907310000       1.000000000000
C12 C       0.447730680000       0.301917680000       0.133994150000       1.000000000000
C13 C       0.412865270000       0.401860940000       0.065344020000       1.000000000000
C14 C       0.441494280000       0.137945470000       0.277119880000       1.000000000000
C15 C       0.403518640000       0.154450450000       0.279730470000       1.000000000000
C16 C       0.461476610000       0.322648850000       0.109743750000       1.000000000000
C17 C       0.426400000000       0.423526720000       0.040589870000       1.000000000000
C18 C       0.452154270000       0.077604660000       0.323593220000       1.000000000000
C19 C       0.413902650000       0.094067590000       0.326151990000       1.000000000000
C20 C       0.450427970000       0.383112480000       0.063421570000       1.000000000000
C21 C       0.438067260000       0.057173810000       0.347029570000       1.000000000000
Br1 Br       0.248246620000       0.003828750000       0.556301940000       1.000000000000
Br2 Br       0.496556640000       0.900555250000       0.073010020000       1.000000000000
Br3 Br       0.434428090000       0.488002660000       0.433326100000       1.000000000000
#END
