# Supplementary material for: Porous isoreticular non-metal organic frameworks
Source: Nature. 2024 May 22;630(8015):102–8. doi: 10.1038/s41586-024-07353-9 (PMC11153147; doi:10.1038/s41586-024-07353-9)
Supplement: Supplementary file 2 — A subset of the computational CSP structures, focusing on the structures highlighted in Extended Data Figs. 4–6. [file 41586_2024_7353_MOESM2_ESM.zip › TT_Br_4.cif]

data_C21H21N6Br3
_audit_creation_method 'generated by cspy2.0'
_cell_length_a 32.753899999999994
_cell_length_b 4.743999999999999
_cell_length_c 28.3805
_cell_angle_alpha 90.0
_cell_angle_beta 90.0
_cell_angle_gamma 90.0
loop_
_symmetry_equiv_pos_site_id
_symmetry_equiv_pos_as_xyz
1 +x,+y,+z
2 -x,-y,1/2+z
3 1/2+x,1/2-y,+z
4 1/2-x,1/2+y,1/2+z
loop_
_atom_site_label
_atom_site_type_symbol
_atom_site_fract_x
_atom_site_fract_y
_atom_site_fract_z
_atom_site_occupancy
H1 H       0.882467890000       0.349524210000       0.437659620000       1.000000000000
H2 H       0.811282130000       0.101995410000       0.362968620000       1.000000000000
H3 H       0.942241430000       0.183581020000       0.373005840000       1.000000000000
H4 H       0.817022880000       0.083309720000       0.275997550000       1.000000000000
H5 H       0.946975170000       0.163554910000       0.285972030000       1.000000000000
H6 H       0.850274980000       0.047144570000       0.056805030000       1.000000000000
H7 H       0.777261880000       0.041277110000       0.181955270000       1.000000000000
H8 H       0.940549190000       0.100071390000       0.063772380000       1.000000000000
H9 H       0.997628550000       0.163594430000       0.199107370000       1.000000000000
H10 H       0.788157170000       0.000281630000       0.007694720000       1.000000000000
H11 H       0.714545910000       0.994199640000       0.133861380000       1.000000000000
H12 H       0.008121580000       0.125689080000       0.024832260000       1.000000000000
H13 H       0.065655360000       0.189453290000       0.161260080000       1.000000000000
H14 H       0.098546100000       0.998331940000       0.075282100000       1.000000000000
H15 H       0.097479790000       0.346774850000       0.079082700000       1.000000000000
H16 H       0.078596950000       0.187752360000       0.032183290000       1.000000000000
H17 H       0.891084040000       0.005999380000       0.440695820000       1.000000000000
H18 H       0.843915410000       0.125280470000       0.435825450000       1.000000000000
H19 H       0.711164770000       0.786052460000       0.018964440000       1.000000000000
H20 H       0.707193500000       0.133944210000       0.016283790000       1.000000000000
H21 H       0.684913010000       0.958096570000       0.059446320000       1.000000000000
N1 N       0.873368640000       0.157108670000       0.424784070000       1.000000000000
N2 N       0.850948120000       0.084824210000       0.198448800000       1.000000000000
N3 N       0.922688060000       0.126340560000       0.203970060000       1.000000000000
N4 N       0.891179930000       0.088789390000       0.129292810000       1.000000000000
N5 N       0.710656820000       0.966670600000       0.038923350000       1.000000000000
N6 N       0.081222970000       0.173688930000       0.068118830000       1.000000000000
C1 C       0.876468910000       0.144026010000       0.372318640000       1.000000000000
C2 C       0.840955310000       0.116115790000       0.346203750000       1.000000000000
C3 C       0.914861850000       0.161860080000       0.351848390000       1.000000000000
C4 C       0.844134930000       0.105279810000       0.297357690000       1.000000000000
C5 C       0.917539180000       0.150779020000       0.303024870000       1.000000000000
C6 C       0.882308190000       0.122651660000       0.275463140000       1.000000000000
C7 C       0.885484290000       0.110559550000       0.223217600000       1.000000000000
C8 C       0.855252960000       0.075261790000       0.151607650000       1.000000000000
C9 C       0.924072210000       0.114094340000       0.156913440000       1.000000000000
C10 C       0.817721900000       0.047258740000       0.122463660000       1.000000000000
C11 C       0.964796540000       0.129614160000       0.133852590000       1.000000000000
C12 C       0.820579360000       0.035707310000       0.073258760000       1.000000000000
C13 C       0.779385500000       0.032231150000       0.144004240000       1.000000000000
C14 C       0.967946000000       0.119076930000       0.084744390000       1.000000000000
C15 C       0.000199850000       0.155264130000       0.161190810000       1.000000000000
C16 C       0.785722050000       0.009431880000       0.045754120000       1.000000000000
C17 C       0.744182050000       0.006119410000       0.116932300000       1.000000000000
C18 C       0.005913290000       0.133950520000       0.062923110000       1.000000000000
C19 C       0.038340870000       0.170111120000       0.139921820000       1.000000000000
C20 C       0.748204710000       0.995097960000       0.068358350000       1.000000000000
C21 C       0.040259380000       0.159248110000       0.091107780000       1.000000000000
Br1 Br       0.134023900000       0.672470730000       0.099529300000       1.000000000000
Br2 Br       0.791584520000       0.966130480000       0.469478540000       1.000000000000
Br3 Br       0.076725380000       0.338912760000       0.963174230000       1.000000000000
#END
