# Supplementary material for: Porous isoreticular non-metal organic frameworks
Source: Nature. 2024 May 22;630(8015):102–8. doi: 10.1038/s41586-024-07353-9 (PMC11153147; doi:10.1038/s41586-024-07353-9)
Supplement: Supplementary file 2 — A subset of the computational CSP structures, focusing on the structures highlighted in Extended Data Figs. 4–6. [file 41586_2024_7353_MOESM2_ESM.zip › TT_Br_5.cif]

data_C21H21N6Br3
_audit_creation_method 'generated by cspy2.0'
_cell_length_a 28.1971
_cell_length_b 16.3827
_cell_length_c 8.1589
_cell_angle_alpha 90.0
_cell_angle_beta 100.4693
_cell_angle_gamma 90.0
loop_
_symmetry_equiv_pos_site_id
_symmetry_equiv_pos_as_xyz
1 +x,+y,+z
2 +x,-y,1/2+z
3 1/2+x,1/2+y,+z
4 1/2+x,1/2-y,1/2+z
loop_
_atom_site_label
_atom_site_type_symbol
_atom_site_fract_x
_atom_site_fract_y
_atom_site_fract_z
_atom_site_occupancy
H1 H       0.597478320000       0.970724900000       0.678206320000       1.000000000000
H2 H       0.660196240000       0.127028570000       0.556502830000       1.000000000000
H3 H       0.659610570000       0.863569240000       0.554169210000       1.000000000000
H4 H       0.746978840000       0.125631730000       0.539021000000       1.000000000000
H5 H       0.746358790000       0.864216100000       0.536286310000       1.000000000000
H6 H       0.467028150000       0.584501140000       0.494101080000       1.000000000000
H7 H       0.337726610000       0.716028910000       0.525117380000       1.000000000000
H8 H       0.466462450000       0.402975560000       0.490545120000       1.000000000000
H9 H       0.335965390000       0.273081960000       0.512393990000       1.000000000000
H10 H       0.511456740000       0.714533190000       0.488232700000       1.000000000000
H11 H       0.381099090000       0.847144010000       0.519404680000       1.000000000000
H12 H       0.509795510000       0.272302710000       0.477483500000       1.000000000000
H13 H       0.378235040000       0.141380520000       0.499351350000       1.000000000000
H14 H       0.459497710000       0.090640110000       0.369888780000       1.000000000000
H15 H       0.467575650000       0.082853210000       0.575568360000       1.000000000000
H16 H       0.508149460000       0.129815390000       0.487010240000       1.000000000000
H17 H       0.583104370000       0.962633980000       0.472824760000       1.000000000000
H18 H       0.589667040000       0.053614280000       0.561103010000       1.000000000000
H19 H       0.488901650000       0.872076890000       0.392588380000       1.000000000000
H20 H       0.503305780000       0.870783320000       0.598754270000       1.000000000000
H21 H       0.452903040000       0.915117550000       0.506019280000       1.000000000000
N1 N       0.603320350000       0.995446500000       0.567860840000       1.000000000000
N2 N       0.826450480000       0.066669300000       0.522947020000       1.000000000000
N3 N       0.825997920000       0.922429410000       0.519800190000       1.000000000000
N4 N       0.897919370000       0.994196030000       0.506277660000       1.000000000000
N5 N       0.475069420000       0.865987050000       0.500066830000       1.000000000000
N6 N       0.471800050000       0.121057610000       0.479471860000       1.000000000000
C1 C       0.655591550000       0.995373930000       0.556390180000       1.000000000000
C2 C       0.678987940000       0.069531220000       0.552473110000       1.000000000000
C3 C       0.678667080000       0.920858900000       0.550979570000       1.000000000000
C4 C       0.727714170000       0.068844560000       0.542471030000       1.000000000000
C5 C       0.727336730000       0.921174260000       0.541029360000       1.000000000000
C6 C       0.752189580000       0.994934040000       0.536803990000       1.000000000000
C7 C       0.804278290000       0.994659830000       0.525897640000       1.000000000000
C8 C       0.873269120000       0.063493850000       0.513355760000       1.000000000000
C9 C       0.872791620000       0.925152360000       0.509752730000       1.000000000000
C10 C       0.399594150000       0.641992000000       0.510019100000       1.000000000000
C11 C       0.398502010000       0.346352100000       0.501948160000       1.000000000000
C12 C       0.448638950000       0.642003990000       0.499703480000       1.000000000000
C13 C       0.375545380000       0.716201400000       0.517111900000       1.000000000000
C14 C       0.447499560000       0.345745870000       0.492120810000       1.000000000000
C15 C       0.373796970000       0.272341880000       0.504637610000       1.000000000000
C16 C       0.473517100000       0.714964820000       0.496425780000       1.000000000000
C17 C       0.399978000000       0.789798080000       0.514086120000       1.000000000000
C18 C       0.471805460000       0.272304530000       0.485066950000       1.000000000000
C19 C       0.397557510000       0.198495880000       0.497527650000       1.000000000000
C20 C       0.448468240000       0.787412140000       0.503660910000       1.000000000000
C21 C       0.446186480000       0.200311570000       0.488000850000       1.000000000000
Br1 Br       0.562732330000       0.131175780000       0.301361800000       1.000000000000
Br2 Br       0.557436100000       0.874573880000       0.284783310000       1.000000000000
Br3 Br       0.428969660000       0.998722330000       0.207591200000       1.000000000000
#END
