# Supplementary material for: Porous isoreticular non-metal organic frameworks
Source: Nature. 2024 May 22;630(8015):102–8. doi: 10.1038/s41586-024-07353-9 (PMC11153147; doi:10.1038/s41586-024-07353-9)
Supplement: Supplementary file 2 — A subset of the computational CSP structures, focusing on the structures highlighted in Extended Data Figs. 4–6. [file 41586_2024_7353_MOESM2_ESM.zip › TT_Br_6.cif]

data_C21H21N6Br3
_audit_creation_method 'generated by cspy2.0'
_cell_length_a 62.823270369753104
_cell_length_b 62.823270369753104
_cell_length_c 4.110309798142481
_cell_angle_alpha 90.0
_cell_angle_beta 90.0
_cell_angle_gamma 120.00000000000001
loop_
_symmetry_equiv_pos_site_id
_symmetry_equiv_pos_as_xyz
1 -x,-y,-z
2 -x+y,-x,+z
3 -y,+x-y,+z
4 +y,-x+y,-z
5 +x-y,+x,-z
6 +x,+y,+z
7 1/3-x,2/3-y,2/3-z
8 1/3-x+y,2/3-x,2/3+z
9 1/3-y,2/3+x-y,2/3+z
10 1/3+y,2/3-x+y,2/3-z
11 1/3+x-y,2/3+x,2/3-z
12 1/3+x,2/3+y,2/3+z
13 2/3-x,1/3-y,1/3-z
14 2/3-x+y,1/3-x,1/3+z
15 2/3-y,1/3+x-y,1/3+z
16 2/3+y,1/3-x+y,1/3-z
17 2/3+x-y,1/3+x,1/3-z
18 2/3+x,1/3+y,1/3+z
loop_
_atom_site_label
_atom_site_type_symbol
_atom_site_fract_x
_atom_site_fract_y
_atom_site_fract_z
_atom_site_occupancy
H1 H       0.252901390000       0.650947600000       0.956864370000       1.000000000000
H2 H       0.248963383333       0.701357766667       0.117190986667       1.000000000000
H3 H       0.211466816667       0.623973343333       0.347713723333       1.000000000000
H4 H       0.210737773333       0.702248796667       0.234090066667       1.000000000000
H5 H       0.173553566667       0.625477853333       0.463599203333       1.000000000000
H6 H       0.108427590000       0.693476490000       0.563974200000       1.000000000000
H7 H       0.183892166667       0.730044763333       0.268866093333       1.000000000000
H8 H       0.082683736667       0.640219453333       0.726424053333       1.000000000000
H9 H       0.121283270000       0.600217670000       0.672738930000       1.000000000000
H10 H       0.107574373333       0.732271776667       0.505422126667       1.000000000000
H11 H       0.183657590000       0.769144460000       0.208085110000       1.000000000000
H12 H       0.045003750000       0.602592500000       0.904951750000       1.000000000000
H13 H       0.083923756667       0.562278663333       0.851111323333       1.000000000000
H14 H       0.042212770000       0.552227630000       0.221994120000       1.000000000000
H15 H       0.035409153333       0.543373756667       0.838181366667       1.000000000000
H16 H       0.025197866667       0.560381263333       0.007488293333       1.000000000000
H17 H       0.260196966667       0.655070383333       0.347815373333       1.000000000000
H18 H       0.269439310000       0.679026570000       0.104890590000       1.000000000000
H19 H       0.141086020000       0.781481030000       0.533805530000       1.000000000000
H20 H       0.132423326667       0.774574233333       0.149434903333       1.000000000000
H21 H       0.161931286667       0.790170303333       0.243272003333       1.000000000000
N1 N       0.255017436667       0.661823903333       0.154708833333       1.000000000000
N2 N       0.167461693333       0.686108496667       0.390870506667       1.000000000000
N3 N       0.147010346667       0.643800883333       0.520571843333       1.000000000000
N4 N       0.125777643333       0.665947276667       0.552873166667       1.000000000000
N5 N       0.145189066667       0.776106813333       0.317951783333       1.000000000000
N6 N       0.040023116667       0.557740593333       0.995324273333       1.000000000000
C1 C       0.232113243333       0.662616946667       0.226280126667       1.000000000000
C2 C       0.232487196667       0.684743793333       0.192160753333       1.000000000000
C3 C       0.211325163333       0.641080896667       0.322597686667       1.000000000000
C4 C       0.211040420000       0.685278800000       0.258073610000       1.000000000000
C5 C       0.190046443333       0.641908336667       0.387495126667       1.000000000000
C6 C       0.189725376667       0.663940643333       0.355688143333       1.000000000000
C7 C       0.166866770000       0.664654660000       0.426168370000       1.000000000000
C8 C       0.146493610000       0.685882350000       0.456328970000       1.000000000000
C9 C       0.126903763333       0.645323316667       0.581817646667       1.000000000000
C10 C       0.146194653333       0.709291546667       0.420115716667       1.000000000000
C11 C       0.104366003333       0.622627056667       0.688939486667       1.000000000000
C12 C       0.124711060000       0.710044780000       0.486335220000       1.000000000000
C13 C       0.167349956667       0.730675223333       0.319886803333       1.000000000000
C14 C       0.082809496667       0.623182383333       0.754700883333       1.000000000000
C15 C       0.104601990000       0.600571920000       0.724074290000       1.000000000000
C16 C       0.124254476667       0.731811843333       0.453404753333       1.000000000000
C17 C       0.167178086667       0.752617323333       0.285501683333       1.000000000000
C18 C       0.061650720000       0.602025440000       0.854436500000       1.000000000000
C19 C       0.083625870000       0.579293170000       0.823752060000       1.000000000000
C20 C       0.145595920000       0.752664390000       0.353472270000       1.000000000000
C21 C       0.062575813333       0.580547696667       0.886501306667       1.000000000000
Br1 Br       0.960910420000       0.915506100000       0.998968560000       1.000000000000
Br2 Br       0.001484503333       0.559115266667       0.491600206667       1.000000000000
Br3 Br       0.856418623333       0.712408206667       0.174348236667       1.000000000000
#END
