# Supplementary material for: Porous isoreticular non-metal organic frameworks
Source: Nature. 2024 May 22;630(8015):102–8. doi: 10.1038/s41586-024-07353-9 (PMC11153147; doi:10.1038/s41586-024-07353-9)
Supplement: Supplementary file 2 — A subset of the computational CSP structures, focusing on the structures highlighted in Extended Data Figs. 4–6. [file 41586_2024_7353_MOESM2_ESM.zip › TT_Br_7.cif]

data_C21H21N6Br3
_audit_creation_method 'generated by cspy2.0'
_cell_length_a 35.61828776473055
_cell_length_b 20.6057
_cell_length_c 8.120999999999999
_cell_angle_alpha 90.0
_cell_angle_beta 98.68693472702016
_cell_angle_gamma 90.0
loop_
_symmetry_equiv_pos_site_id
_symmetry_equiv_pos_as_xyz
1 -x,-y,-z
2 +x,+y,+z
3 -x,+y,1/2-z
4 +x,-y,1/2+z
5 1/2-x,1/2-y,-z
6 1/2+x,1/2+y,+z
7 1/2-x,1/2+y,1/2-z
8 1/2+x,1/2-y,1/2+z
loop_
_atom_site_label
_atom_site_type_symbol
_atom_site_fract_x
_atom_site_fract_y
_atom_site_fract_z
_atom_site_occupancy
H1 H       0.878977930000       0.476314450000       0.089064400000       1.000000000000
H2 H       0.818732680000       0.599329540000       0.125458120000       1.000000000000
H3 H       0.819558830000       0.389917290000       0.114075050000       1.000000000000
H4 H       0.749207060000       0.598162650000       0.032925320000       1.000000000000
H5 H       0.750020190000       0.390370310000       0.022043240000       1.000000000000
H6 H       0.572944660000       0.565323600000       0.796793390000       1.000000000000
H7 H       0.676692150000       0.669994060000       0.937288760000       1.000000000000
H8 H       0.073468450000       0.921015800000       0.790845190000       1.000000000000
H9 H       0.177910340000       0.817819630000       0.926764790000       1.000000000000
H10 H       0.037338800000       0.168671540000       0.753758400000       1.000000000000
H11 H       0.141925010000       0.274202840000       0.895486720000       1.000000000000
H12 H       0.038651890000       0.817087810000       0.741432460000       1.000000000000
H13 H       0.143930740000       0.713072780000       0.878599510000       1.000000000000
H14 H       0.068922620000       0.671482750000       0.887622730000       1.000000000000
H15 H       0.080821240000       0.667507810000       0.698365500000       1.000000000000
H16 H       0.041095200000       0.703944400000       0.727545240000       1.000000000000
H17 H       0.872072270000       0.467664120000       0.285020810000       1.000000000000
H18 H       0.874548770000       0.540926210000       0.205012710000       1.000000000000
H19 H       0.046196360000       0.292822960000       0.873346630000       1.000000000000
H20 H       0.053168270000       0.294023340000       0.676167270000       1.000000000000
H21 H       0.084344420000       0.328189950000       0.821696680000       1.000000000000
N1 N       0.864578500000       0.494789770000       0.179078460000       1.000000000000
N2 N       0.685658520000       0.551249160000       0.945148800000       1.000000000000
N3 N       0.686048670000       0.436579000000       0.940705450000       1.000000000000
N4 N       0.628355640000       0.493579400000       0.867092430000       1.000000000000
N5 N       0.066560490000       0.289112690000       0.796737070000       1.000000000000
N6 N       0.068921100000       0.696848770000       0.778721760000       1.000000000000
C1 C       0.822616610000       0.494687840000       0.124203100000       1.000000000000
C2 C       0.803780750000       0.553618160000       0.102564270000       1.000000000000
C3 C       0.804223760000       0.435443200000       0.096282390000       1.000000000000
C4 C       0.764727150000       0.553038580000       0.050776820000       1.000000000000
C5 C       0.765216890000       0.435660430000       0.044573770000       1.000000000000
C6 C       0.745213690000       0.494273730000       0.021374850000       1.000000000000
C7 C       0.703445160000       0.494017330000       0.966224410000       1.000000000000
C8 C       0.648141030000       0.548693110000       0.895236990000       1.000000000000
C9 C       0.648497480000       0.438705830000       0.891537770000       1.000000000000
C10 C       0.627052960000       0.611083980000       0.869693410000       1.000000000000
C11 C       0.627838010000       0.376033810000       0.862199760000       1.000000000000
C12 C       0.087720530000       0.111056760000       0.817820830000       1.000000000000
C13 C       0.146357780000       0.170102260000       0.897342590000       1.000000000000
C14 C       0.088587170000       0.875520420000       0.809928090000       1.000000000000
C15 C       0.147589970000       0.817205260000       0.886537210000       1.000000000000
C16 C       0.067783160000       0.169045270000       0.793723760000       1.000000000000
C17 C       0.126790330000       0.228598130000       0.873613320000       1.000000000000
C18 C       0.069082700000       0.817113360000       0.781967300000       1.000000000000
C19 C       0.128508640000       0.758475160000       0.859279980000       1.000000000000
C20 C       0.087887830000       0.226663150000       0.822395330000       1.000000000000
C21 C       0.089567860000       0.759889290000       0.807334240000       1.000000000000
Br1 Br       0.110140010000       0.389190280000       0.578143660000       1.000000000000
Br2 Br       0.117564560000       0.617288620000       0.562513160000       1.000000000000
Br3 Br       0.999003210000       0.271608570000       0.004004680000       1.000000000000
#END
