# Supplementary material for: Porous isoreticular non-metal organic frameworks
Source: Nature. 2024 May 22;630(8015):102–8. doi: 10.1038/s41586-024-07353-9 (PMC11153147; doi:10.1038/s41586-024-07353-9)
Supplement: Supplementary file 2 — A subset of the computational CSP structures, focusing on the structures highlighted in Extended Data Figs. 4–6. [file 41586_2024_7353_MOESM2_ESM.zip › TT_Br_8.cif]

data_C21H21N6Br3
_audit_creation_method 'generated by cspy2.0'
_cell_length_a 9.2318
_cell_length_b 28.3142
_cell_length_c 10.120970251694597
_cell_angle_alpha 90.0
_cell_angle_beta 115.43872871580302
_cell_angle_gamma 90.0
loop_
_symmetry_equiv_pos_site_id
_symmetry_equiv_pos_as_xyz
1 -x,-y,-z
2 +x,+y,+z
3 -x,1/2+y,1/2-z
4 +x,1/2-y,1/2+z
loop_
_atom_site_label
_atom_site_type_symbol
_atom_site_fract_x
_atom_site_fract_y
_atom_site_fract_z
_atom_site_occupancy
H1 H       0.352994690000       0.366393730000       0.411360050000       1.000000000000
H2 H       0.664176620000       0.315297680000       0.377505450000       1.000000000000
H3 H       0.520646910000       0.451889040000       0.469180650000       1.000000000000
H4 H       0.848946400000       0.354507310000       0.292729510000       1.000000000000
H5 H       0.706804920000       0.490030650000       0.384047860000       1.000000000000
H6 H       0.297359860000       0.473458790000       0.090945450000       1.000000000000
H7 H       0.088811280000       0.347721190000       0.169710270000       1.000000000000
H8 H       0.199781090000       0.567540300000       0.155735710000       1.000000000000
H9 H       0.853349310000       0.577209010000       0.331233030000       1.000000000000
H10 H       0.460997630000       0.425578580000       0.000953740000       1.000000000000
H11 H       0.250832320000       0.298811450000       0.080431210000       1.000000000000
H12 H       0.224469480000       0.654697540000       0.160659390000       1.000000000000
H13 H       0.875364450000       0.664432790000       0.337694410000       1.000000000000
H14 H       0.116140740000       0.729150610000       0.358766980000       1.000000000000
H15 H       0.955296200000       0.732496770000       0.200035880000       1.000000000000
H16 H       0.135178980000       0.727763890000       0.203759120000       1.000000000000
H17 H       0.492493940000       0.368520100000       0.582375020000       1.000000000000
H18 H       0.481227830000       0.322339510000       0.478779230000       1.000000000000
H19 H       0.583103260000       0.335840440000       0.043871840000       1.000000000000
H20 H       0.437864540000       0.338584020000       0.875422600000       1.000000000000
H21 H       0.440677800000       0.295336060000       0.986061250000       1.000000000000
N1 N       0.470577400000       0.358401340000       0.478042620000       1.000000000000
N2 N       0.986603540000       0.420366920000       0.234692180000       1.000000000000
N3 N       0.909331030000       0.495129210000       0.286415630000       1.000000000000
N4 N       0.101600800000       0.489738720000       0.190728770000       1.000000000000
N5 N       0.462399430000       0.330707450000       0.982037370000       1.000000000000
N6 N       0.065130990000       0.716498720000       0.253433240000       1.000000000000
C1 C       0.583078810000       0.381638450000       0.427415970000       1.000000000000
C2 C       0.673057430000       0.353491360000       0.378712180000       1.000000000000
C3 C       0.592229510000       0.430578880000       0.430565120000       1.000000000000
C4 C       0.777010830000       0.375459730000       0.331217570000       1.000000000000
C5 C       0.696576970000       0.452001040000       0.382756560000       1.000000000000
C6 C       0.789464110000       0.424706520000       0.332767790000       1.000000000000
C7 C       0.901022510000       0.447956520000       0.281998260000       1.000000000000
C8 C       0.085092940000       0.442781110000       0.189895230000       1.000000000000
C9 C       0.011385270000       0.514479130000       0.239985640000       1.000000000000
C10 C       0.182729400000       0.413654600000       0.135977210000       1.000000000000
C11 C       0.025383970000       0.566851550000       0.243377720000       1.000000000000
C12 C       0.287955760000       0.435406620000       0.088117460000       1.000000000000
C13 C       0.170084270000       0.364410610000       0.132787750000       1.000000000000
C14 C       0.129769110000       0.588893760000       0.195419550000       1.000000000000
C15 C       0.933938700000       0.594372750000       0.294420910000       1.000000000000
C16 C       0.379660260000       0.408518510000       0.037669430000       1.000000000000
C17 C       0.261048620000       0.336991410000       0.082441860000       1.000000000000
C18 C       0.143308690000       0.637851090000       0.198028980000       1.000000000000
C19 C       0.946229760000       0.643301800000       0.297826050000       1.000000000000
C20 C       0.363961280000       0.359747190000       0.036103310000       1.000000000000
C21 C       0.050963980000       0.663918290000       0.249241650000       1.000000000000
Br1 Br       0.268293410000       0.232554850000       0.893035710000       1.000000000000
Br2 Br       0.751494130000       0.268144170000       0.959423640000       1.000000000000
Br3 Br       0.534412020000       0.905350130000       0.759095100000       1.000000000000
#END
