# Supplementary material for: Porous isoreticular non-metal organic frameworks
Source: Nature. 2024 May 22;630(8015):102–8. doi: 10.1038/s41586-024-07353-9 (PMC11153147; doi:10.1038/s41586-024-07353-9)
Supplement: Supplementary file 2 — A subset of the computational CSP structures, focusing on the structures highlighted in Extended Data Figs. 4–6. [file 41586_2024_7353_MOESM2_ESM.zip › TTBT_Cl_1.cif]

data_C39H33N6Cl3
_audit_creation_method 'generated by cspy2.0'
_cell_length_a 80.59800581838766
_cell_length_b 40.1117
_cell_length_c 6.162099999999997
_cell_angle_alpha 90.0
_cell_angle_beta 90.06275452011126
_cell_angle_gamma 90.0
loop_
_symmetry_equiv_pos_site_id
_symmetry_equiv_pos_as_xyz
1 -x,-y,-z
2 +x,+y,+z
3 -x,+y,1/2-z
4 +x,-y,1/2+z
5 1/2-x,1/2-y,-z
6 1/2+x,1/2+y,+z
7 1/2-x,1/2+y,1/2-z
8 1/2+x,1/2-y,1/2+z
loop_
_atom_site_label
_atom_site_type_symbol
_atom_site_fract_x
_atom_site_fract_y
_atom_site_fract_z
_atom_site_occupancy
C1 C       0.171593190000       0.045160400000       0.495266830000       1.000000000000
C2 C       0.168283920000       0.101226850000       0.517595240000       1.000000000000
C3 C       0.145730250000       0.067409010000       0.507577360000       1.000000000000
C4 C       0.175534780000       0.135100320000       0.530017760000       1.000000000000
C5 C       0.192760600000       0.139513990000       0.528967820000       1.000000000000
C6 C       0.165260780000       0.163160280000       0.543050400000       1.000000000000
C7 C       0.199544190000       0.171238620000       0.539992440000       1.000000000000
C8 C       0.172058250000       0.194860320000       0.555359920000       1.000000000000
C9 C       0.189304130000       0.199411150000       0.553691260000       1.000000000000
C10 C       0.127482510000       0.063055020000       0.507241990000       1.000000000000
C11 C       0.120496810000       0.031222080000       0.489733290000       1.000000000000
C12 C       0.116977940000       0.090719730000       0.523907090000       1.000000000000
C13 C       0.103411410000       0.027170810000       0.488166500000       1.000000000000
C14 C       0.099894810000       0.086621240000       0.523696460000       1.000000000000
C15 C       0.092839240000       0.054797280000       0.505422010000       1.000000000000
C16 C       0.182586160000       0.015635640000       0.482897950000       1.000000000000
C17 C       0.199833200000       0.019511100000       0.474996510000       1.000000000000
C18 C       0.175875090000       0.983459410000       0.479249620000       1.000000000000
C19 C       0.210115530000       0.991857280000       0.462905760000       1.000000000000
C20 C       0.186173560000       0.955815520000       0.468823150000       1.000000000000
C21 C       0.203453120000       0.959574200000       0.460070100000       1.000000000000
C22 C       0.074608970000       0.050460170000       0.504147660000       1.000000000000
C23 C       0.064440480000       0.069814430000       0.639266280000       1.000000000000
C24 C       0.067074450000       0.026825380000       0.367971020000       1.000000000000
C25 C       0.047308300000       0.065898280000       0.639168920000       1.000000000000
C26 C       0.049974090000       0.022498890000       0.365831510000       1.000000000000
C27 C       0.040442330000       0.042206310000       0.502185350000       1.000000000000
C28 C       0.196544390000       0.233253830000       0.566148850000       1.000000000000
C29 C       0.189531680000       0.257669590000       0.700784910000       1.000000000000
C30 C       0.210616270000       0.241681600000       0.443722270000       1.000000000000
C31 C       0.196249220000       0.289528290000       0.713426360000       1.000000000000
C32 C       0.217527300000       0.273359560000       0.454450710000       1.000000000000
C33 C       0.210154500000       0.296658220000       0.589819730000       1.000000000000
C34 C       0.214432920000       0.930066870000       0.448312370000       1.000000000000
C35 C       0.228705440000       0.930343950000       0.317952390000       1.000000000000
C36 C       0.210853160000       0.901172410000       0.567781340000       1.000000000000
C37 C       0.239120450000       0.902804570000       0.306414180000       1.000000000000
C38 C       0.221103420000       0.873354200000       0.558121710000       1.000000000000
C39 C       0.235069080000       0.874831330000       0.427451680000       1.000000000000
H1 H       0.200677750000       0.117801510000       0.520660230000       1.000000000000
H2 H       0.151958280000       0.159726270000       0.542199360000       1.000000000000
H3 H       0.212907920000       0.174098730000       0.543275420000       1.000000000000
H4 H       0.163900250000       0.216305970000       0.561102540000       1.000000000000
H5 H       0.128632130000       0.009872000000       0.478307200000       1.000000000000
H6 H       0.122393570000       0.115307420000       0.535689450000       1.000000000000
H7 H       0.098243940000       0.002282090000       0.478577460000       1.000000000000
H8 H       0.091967420000       0.108389090000       0.532419960000       1.000000000000
H9 H       0.204998040000       0.044371350000       0.479440870000       1.000000000000
H10 H       0.162548560000       0.980526380000       0.483924660000       1.000000000000
H11 H       0.223443530000       0.995338490000       0.461060490000       1.000000000000
H12 H       0.180734950000       0.931137540000       0.462263750000       1.000000000000
H13 H       0.069987600000       0.087689960000       0.748998380000       1.000000000000
H14 H       0.074635140000       0.011999820000       0.259748230000       1.000000000000
H15 H       0.039665770000       0.080939720000       0.745826920000       1.000000000000
H16 H       0.044371760000       0.004281280000       0.258313280000       1.000000000000
H17 H       0.178898890000       0.251560470000       0.800151230000       1.000000000000
H18 H       0.216072950000       0.223424580000       0.336037920000       1.000000000000
H19 H       0.190718310000       0.308000270000       0.819607300000       1.000000000000
H20 H       0.228327270000       0.279472340000       0.357471620000       1.000000000000
H21 H       0.231573120000       0.952143610000       0.221634860000       1.000000000000
H22 H       0.200123280000       0.900623630000       0.673069230000       1.000000000000
H23 H       0.250027030000       0.903403080000       0.203568240000       1.000000000000
H24 H       0.218193120000       0.851331700000       0.652839930000       1.000000000000
H25 H       0.016833660000       0.045609730000       0.641791620000       1.000000000000
H26 H       0.016612850000       0.052086920000       0.376687040000       1.000000000000
H27 H       0.243022560000       0.829979790000       0.282997970000       1.000000000000
H28 H       0.258229170000       0.851497600000       0.397088840000       1.000000000000
H29 H       0.214104030000       0.345023300000       0.467027600000       1.000000000000
H30 H       0.213245320000       0.343394320000       0.734878510000       1.000000000000
H31 H       0.018700160000       0.013836580000       0.473673090000       1.000000000000
H32 H       0.230033090000       0.330368800000       0.607561300000       1.000000000000
H33 H       0.245091630000       0.830514680000       0.550090320000       1.000000000000
N1 N       0.178691550000       0.075289950000       0.505364020000       1.000000000000
N2 N       0.151732890000       0.098470670000       0.519357840000       1.000000000000
N3 N       0.155182760000       0.040031930000       0.495704180000       1.000000000000
N4 N       0.022018350000       0.038233190000       0.497767070000       1.000000000000
N5 N       0.246007320000       0.844853760000       0.412941950000       1.000000000000
N6 N       0.217325790000       0.330963390000       0.599792930000       1.000000000000
Cl1 Cl       0.017084990000       0.957450490000       0.497319740000       1.000000000000
Cl2 Cl       0.216285850000       0.646773170000       0.599553680000       1.000000000000
Cl3 Cl       0.244741330000       0.824506610000       0.913304040000       1.000000000000
#END
