# Supplementary material for: Porous isoreticular non-metal organic frameworks
Source: Nature. 2024 May 22;630(8015):102–8. doi: 10.1038/s41586-024-07353-9 (PMC11153147; doi:10.1038/s41586-024-07353-9)
Supplement: Supplementary file 2 — A subset of the computational CSP structures, focusing on the structures highlighted in Extended Data Figs. 4–6. [file 41586_2024_7353_MOESM2_ESM.zip › TTBT_Cl_2.cif]

data_C39H33N6Cl3
_audit_creation_method 'generated by cspy2.0'
_cell_length_a 47.275200000000005
_cell_length_b 4.5846
_cell_length_c 40.9943
_cell_angle_alpha 90.0
_cell_angle_beta 90.0
_cell_angle_gamma 90.0
loop_
_symmetry_equiv_pos_site_id
_symmetry_equiv_pos_as_xyz
1 +x,+y,+z
2 -x,-y,1/2+z
3 1/2+x,1/2-y,+z
4 1/2-x,1/2+y,1/2+z
loop_
_atom_site_label
_atom_site_type_symbol
_atom_site_fract_x
_atom_site_fract_y
_atom_site_fract_z
_atom_site_occupancy
C1 C       0.134945090000       0.989191390000       0.225843140000       1.000000000000
C2 C       0.113023570000       0.981494380000       0.275074100000       1.000000000000
C3 C       0.087296340000       0.935944680000       0.228639140000       1.000000000000
C4 C       0.114454710000       0.996103110000       0.311130220000       1.000000000000
C5 C       0.089740010000       0.981896450000       0.329863450000       1.000000000000
C6 C       0.140548630000       0.024330260000       0.326949460000       1.000000000000
C7 C       0.091089620000       0.996604430000       0.363612070000       1.000000000000
C8 C       0.141887050000       0.037307380000       0.360707200000       1.000000000000
C9 C       0.117184040000       0.024131880000       0.379570500000       1.000000000000
C10 C       0.059642380000       0.898537050000       0.212189790000       1.000000000000
C11 C       0.034850250000       0.866060840000       0.230492940000       1.000000000000
C12 C       0.057935750000       0.895225670000       0.178104480000       1.000000000000
C13 C       0.008982560000       0.830030560000       0.215066410000       1.000000000000
C14 C       0.032031000000       0.861255180000       0.162704470000       1.000000000000
C15 C       0.007153490000       0.827483590000       0.180934100000       1.000000000000
C16 C       0.161174240000       0.011479050000       0.206244980000       1.000000000000
C17 C       0.187349520000       0.053362480000       0.221491920000       1.000000000000
C18 C       0.160148220000       0.990800920000       0.172200850000       1.000000000000
C19 C       0.211888240000       0.074935390000       0.203120210000       1.000000000000
C20 C       0.184724240000       0.010532380000       0.153867590000       1.000000000000
C21 C       0.210982340000       0.053426910000       0.169019880000       1.000000000000
C22 C       0.979531230000       0.790176350000       0.164492210000       1.000000000000
C23 C       0.973025150000       0.947802730000       0.136090530000       1.000000000000
C24 C       0.959232340000       0.596387350000       0.176858570000       1.000000000000
C25 C       0.947189590000       0.914093300000       0.120419380000       1.000000000000
C26 C       0.933228610000       0.560029340000       0.161554380000       1.000000000000
C27 C       0.927788360000       0.719939320000       0.133573730000       1.000000000000
C28 C       0.118609820000       0.038999810000       0.415586110000       1.000000000000
C29 C       0.140405750000       0.898695750000       0.432737150000       1.000000000000
C30 C       0.098251510000       0.194664680000       0.433415390000       1.000000000000
C31 C       0.141992780000       0.912410110000       0.466543920000       1.000000000000
C32 C       0.099437820000       0.210335780000       0.467238560000       1.000000000000
C33 C       0.121394050000       0.068693580000       0.483094430000       1.000000000000
C34 C       0.237189730000       0.075240300000       0.149438030000       1.000000000000
C35 C       0.258621900000       0.272920780000       0.158019150000       1.000000000000
C36 C       0.241261990000       0.898379270000       0.121905010000       1.000000000000
C37 C       0.283332830000       0.294612210000       0.139853800000       1.000000000000
C38 C       0.265816280000       0.917313400000       0.103376280000       1.000000000000
C39 C       0.286381300000       0.115389490000       0.112829420000       1.000000000000
H1 H       0.069630390000       0.958107260000       0.317600030000       1.000000000000
H2 H       0.159592600000       0.037173910000       0.312427440000       1.000000000000
H3 H       0.071779720000       0.979781840000       0.377715270000       1.000000000000
H4 H       0.162226660000       0.064808180000       0.372481570000       1.000000000000
H5 H       0.036179730000       0.870684900000       0.256813000000       1.000000000000
H6 H       0.077132010000       0.918557590000       0.164020360000       1.000000000000
H7 H       0.989962470000       0.810639410000       0.229643720000       1.000000000000
H8 H       0.031207160000       0.854102320000       0.136306800000       1.000000000000
H9 H       0.188139620000       0.067292980000       0.247798490000       1.000000000000
H10 H       0.139897310000       0.960355810000       0.160442610000       1.000000000000
H11 H       0.231999800000       0.101659930000       0.215425890000       1.000000000000
H12 H       0.183417880000       0.999395060000       0.127513860000       1.000000000000
H13 H       0.988150750000       0.102405130000       0.126427870000       1.000000000000
H14 H       0.963963340000       0.468234000000       0.198338140000       1.000000000000
H15 H       0.942470080000       0.039339480000       0.098648530000       1.000000000000
H16 H       0.917879920000       0.407719160000       0.171384230000       1.000000000000
H17 H       0.156092030000       0.773564850000       0.419564550000       1.000000000000
H18 H       0.081598260000       0.309888150000       0.420700890000       1.000000000000
H19 H       0.158892570000       0.800854420000       0.479365510000       1.000000000000
H20 H       0.083613260000       0.333374010000       0.480565340000       1.000000000000
H21 H       0.255768890000       0.414911790000       0.178839920000       1.000000000000
H22 H       0.225335020000       0.739813910000       0.115220380000       1.000000000000
H23 H       0.299560300000       0.450082170000       0.146732220000       1.000000000000
H24 H       0.268654610000       0.777340450000       0.082299370000       1.000000000000
H25 H       0.902032190000       0.655499800000       0.092455360000       1.000000000000
H26 H       0.889245610000       0.506669280000       0.126007710000       1.000000000000
H27 H       0.311916000000       0.316542580000       0.077235430000       1.000000000000
H28 H       0.330235410000       0.164731860000       0.107169960000       1.000000000000
H29 H       0.112084540000       0.908142990000       0.530051450000       1.000000000000
H30 H       0.143052360000       0.075094970000       0.527694340000       1.000000000000
H31 H       0.886991910000       0.863135380000       0.120590110000       1.000000000000
H32 H       0.113626290000       0.268268650000       0.528152700000       1.000000000000
H33 H       0.315657230000       0.958221530000       0.078823660000       1.000000000000
N1 N       0.137252340000       0.003162010000       0.258349370000       1.000000000000
N2 N       0.087578610000       0.947564600000       0.261261260000       1.000000000000
N3 N       0.110429060000       0.955877800000       0.209940610000       1.000000000000
N4 N       0.899802000000       0.684992460000       0.117123620000       1.000000000000
N5 N       0.312644510000       0.141074330000       0.092777930000       1.000000000000
N6 N       0.122577290000       0.079976500000       0.519479610000       1.000000000000
Cl1 Cl       0.361867490000       0.315974060000       0.136659600000       1.000000000000
Cl2 Cl       0.090206850000       0.581261980000       0.549842210000       1.000000000000
Cl3 Cl       0.182403580000       0.139271520000       0.544801710000       1.000000000000
#END
