# Supplementary material for: Porous isoreticular non-metal organic frameworks
Source: Nature. 2024 May 22;630(8015):102–8. doi: 10.1038/s41586-024-07353-9 (PMC11153147; doi:10.1038/s41586-024-07353-9)
Supplement: Supplementary file 2 — A subset of the computational CSP structures, focusing on the structures highlighted in Extended Data Figs. 4–6. [file 41586_2024_7353_MOESM2_ESM.zip › TTBT_Cl_3.cif]

data_C39H33N6Cl3
_audit_creation_method 'generated by cspy2.0'
_cell_length_a 46.4664
_cell_length_b 4.0434
_cell_length_c 40.9103
_cell_angle_alpha 90.0
_cell_angle_beta 90.0
_cell_angle_gamma 90.0
loop_
_symmetry_equiv_pos_site_id
_symmetry_equiv_pos_as_xyz
1 +x,+y,+z
2 -x,-y,1/2+z
3 1/2+x,1/2-y,+z
4 1/2-x,1/2+y,1/2+z
loop_
_atom_site_label
_atom_site_type_symbol
_atom_site_fract_x
_atom_site_fract_y
_atom_site_fract_z
_atom_site_occupancy
C1 C       0.376342910000       0.187457670000       0.558216510000       1.000000000000
C2 C       0.400057200000       0.269969140000       0.510431520000       1.000000000000
C3 C       0.352747040000       0.131202650000       0.509984500000       1.000000000000
C4 C       0.426803950000       0.354161820000       0.492587930000       1.000000000000
C5 C       0.452274060000       0.419732910000       0.509661700000       1.000000000000
C6 C       0.426966020000       0.369730070000       0.458410530000       1.000000000000
C7 C       0.477321380000       0.498170430000       0.492945150000       1.000000000000
C8 C       0.451982720000       0.450154540000       0.441726850000       1.000000000000
C9 C       0.477564460000       0.515268940000       0.458717320000       1.000000000000
C10 C       0.326041400000       0.057042780000       0.491634000000       1.000000000000
C11 C       0.326003940000       0.058551650000       0.457422760000       1.000000000000
C12 C       0.300487320000       0.984153850000       0.508250350000       1.000000000000
C13 C       0.301021770000       0.987805780000       0.440252330000       1.000000000000
C14 C       0.275474090000       0.915411330000       0.491056120000       1.000000000000
C15 C       0.275351820000       0.915577140000       0.456787290000       1.000000000000
C16 C       0.376301550000       0.177521380000       0.594404760000       1.000000000000
C17 C       0.351133570000       0.098690000000       0.611509130000       1.000000000000
C18 C       0.401428130000       0.246851750000       0.611984250000       1.000000000000
C19 C       0.351082270000       0.090360060000       0.645394680000       1.000000000000
C20 C       0.401392850000       0.236665000000       0.645864120000       1.000000000000
C21 C       0.376215540000       0.158791210000       0.663108360000       1.000000000000
C22 C       0.248689870000       0.840712620000       0.438449700000       1.000000000000
C23 C       0.249557060000       0.651548120000       0.409725260000       1.000000000000
C24 C       0.221897750000       0.956898920000       0.449426520000       1.000000000000
C25 C       0.224605730000       0.579966270000       0.392359820000       1.000000000000
C26 C       0.196728970000       0.887426720000       0.432457720000       1.000000000000
C27 C       0.198672800000       0.699494270000       0.404177730000       1.000000000000
C28 C       0.504260120000       0.600628940000       0.440904470000       1.000000000000
C29 C       0.531035590000       0.480102020000       0.451360740000       1.000000000000
C30 C       0.503391090000       0.803617260000       0.413075730000       1.000000000000
C31 C       0.556216850000       0.558987320000       0.434761300000       1.000000000000
C32 C       0.528310810000       0.884717520000       0.396124140000       1.000000000000
C33 C       0.554271510000       0.759788520000       0.407401200000       1.000000000000
C34 C       0.376183150000       0.148944220000       0.699260760000       1.000000000000
C35 C       0.352530260000       0.267278460000       0.717124840000       1.000000000000
C36 C       0.399753120000       0.020119100000       0.716512390000       1.000000000000
C37 C       0.352250490000       0.258106510000       0.751067940000       1.000000000000
C38 C       0.399903730000       0.009437840000       0.750464900000       1.000000000000
C39 C       0.376042900000       0.128614210000       0.767030160000       1.000000000000
H1 H       0.452060960000       0.409877500000       0.536064630000       1.000000000000
H2 H       0.407329060000       0.316825720000       0.445244300000       1.000000000000
H3 H       0.496674960000       0.554392440000       0.506624920000       1.000000000000
H4 H       0.451806070000       0.454796140000       0.415250790000       1.000000000000
H5 H       0.345705920000       0.117161750000       0.444623500000       1.000000000000
H6 H       0.300605600000       0.980649190000       0.534669940000       1.000000000000
H7 H       0.301292740000       0.996333040000       0.413787530000       1.000000000000
H8 H       0.256054010000       0.853281840000       0.504359020000       1.000000000000
H9 H       0.331809230000       0.042685960000       0.597881630000       1.000000000000
H10 H       0.420792140000       0.310039370000       0.598739400000       1.000000000000
H11 H       0.331539640000       0.022378380000       0.658175720000       1.000000000000
H12 H       0.420904290000       0.297406620000       0.659056350000       1.000000000000
H13 H       0.269858990000       0.553540310000       0.401133580000       1.000000000000
H14 H       0.220761920000       0.108083920000       0.471210020000       1.000000000000
H15 H       0.225694110000       0.431428380000       0.370316820000       1.000000000000
H16 H       0.176265270000       0.981305170000       0.441198330000       1.000000000000
H17 H       0.532187560000       0.317334260000       0.472310410000       1.000000000000
H18 H       0.483044370000       0.903736080000       0.404862560000       1.000000000000
H19 H       0.576691290000       0.461565800000       0.443092310000       1.000000000000
H20 H       0.527227230000       0.043827620000       0.374819400000       1.000000000000
H21 H       0.334303410000       0.372620600000       0.704378540000       1.000000000000
H22 H       0.417962980000       0.920827090000       0.703271110000       1.000000000000
H23 H       0.333867370000       0.352910160000       0.764446080000       1.000000000000
H24 H       0.418244960000       0.906855030000       0.763353520000       1.000000000000
H25 H       0.175283310000       0.447463870000       0.368313640000       1.000000000000
H26 H       0.155669720000       0.543698650000       0.400563130000       1.000000000000
H27 H       0.382610540000       0.346436830000       0.813216130000       1.000000000000
H28 H       0.356191470000       0.071854070000       0.812723980000       1.000000000000
H29 H       0.588444160000       0.082154480000       0.395982540000       1.000000000000
H30 H       0.597454930000       0.686675900000       0.394864240000       1.000000000000
H31 H       0.164159020000       0.832139560000       0.373496240000       1.000000000000
H32 H       0.578316060000       0.847689580000       0.364865070000       1.000000000000
H33 H       0.389966210000       0.946328090000       0.812222730000       1.000000000000
N1 N       0.401030910000       0.263484750000       0.543125470000       1.000000000000
N2 N       0.376427360000       0.205197480000       0.492847510000       1.000000000000
N3 N       0.351690450000       0.119879290000       0.542661380000       1.000000000000
N4 N       0.171766540000       0.627147130000       0.385521020000       1.000000000000
N5 N       0.376213440000       0.123948370000       0.803538210000       1.000000000000
N6 N       0.581256900000       0.850572630000       0.389704010000       1.000000000000
Cl1 Cl       0.829452200000       0.864389400000       0.829374930000       1.000000000000
Cl2 Cl       0.419981180000       0.633250080000       0.831324990000       1.000000000000
Cl3 Cl       0.373494780000       0.656949440000       0.914940340000       1.000000000000
#END
