# Supplementary material for: Porous isoreticular non-metal organic frameworks
Source: Nature. 2024 May 22;630(8015):102–8. doi: 10.1038/s41586-024-07353-9 (PMC11153147; doi:10.1038/s41586-024-07353-9)
Supplement: Supplementary file 2 — A subset of the computational CSP structures, focusing on the structures highlighted in Extended Data Figs. 4–6. [file 41586_2024_7353_MOESM2_ESM.zip › TTBT_Cl_4.cif]

data_C39H33N6Cl3
_audit_creation_method 'generated by cspy2.0'
_cell_length_a 88.98601162613967
_cell_length_b 88.98601162613966
_cell_length_c 4.147999207763572
_cell_angle_alpha 90.0
_cell_angle_beta 90.0
_cell_angle_gamma 120.00000000000001
loop_
_symmetry_equiv_pos_site_id
_symmetry_equiv_pos_as_xyz
1 -x,-y,-z
2 -x+y,-x,+z
3 -y,+x-y,+z
4 +y,-x+y,-z
5 +x-y,+x,-z
6 +x,+y,+z
7 1/3-x,2/3-y,2/3-z
8 1/3-x+y,2/3-x,2/3+z
9 1/3-y,2/3+x-y,2/3+z
10 1/3+y,2/3-x+y,2/3-z
11 1/3+x-y,2/3+x,2/3-z
12 1/3+x,2/3+y,2/3+z
13 2/3-x,1/3-y,1/3-z
14 2/3-x+y,1/3-x,1/3+z
15 2/3-y,1/3+x-y,1/3+z
16 2/3+y,1/3-x+y,1/3-z
17 2/3+x-y,1/3+x,1/3-z
18 2/3+x,1/3+y,1/3+z
loop_
_atom_site_label
_atom_site_type_symbol
_atom_site_fract_x
_atom_site_fract_y
_atom_site_fract_z
_atom_site_occupancy
C1 C       0.805555186667       0.819511313333       0.786926503333       1.000000000000
C2 C       0.820082946667       0.804670543333       0.824782603333       1.000000000000
C3 C       0.834902840000       0.833791410000       0.744441680000       1.000000000000
C4 C       0.819979533333       0.788110546667       0.870124776667       1.000000000000
C5 C       0.804308603333       0.772543186667       0.909771476667       1.000000000000
C6 C       0.835552380000       0.787805500000       0.874370870000       1.000000000000
C7 C       0.804215323333       0.757037526667       0.951837396667       1.000000000000
C8 C       0.835450826667       0.772307623333       0.918408133333       1.000000000000
C9 C       0.819784560000       0.756675470000       0.957457990000       1.000000000000
C10 C       0.851546236667       0.850141443333       0.697489833333       1.000000000000
C11 C       0.867213693333       0.850031766667       0.688326396667       1.000000000000
C12 C       0.851832790000       0.865920760000       0.661352760000       1.000000000000
C13 C       0.882786690000       0.865334020000       0.643073450000       1.000000000000
C14 C       0.867423543333       0.881230756667       0.618069946667       1.000000000000
C15 C       0.883144986667       0.881178963333       0.607684023333       1.000000000000
C16 C       0.789017866667       0.819720873333       0.788628153333       1.000000000000
C17 C       0.788970960000       0.835302430000       0.746439950000       1.000000000000
C18 C       0.773215426667       0.804341123333       0.832470863333       1.000000000000
C19 C       0.773488493333       0.835500956667       0.748991976667       1.000000000000
C20 C       0.757733083333       0.804540026667       0.833202826667       1.000000000000
C21 C       0.757623756667       0.820122513333       0.791997173333       1.000000000000
C22 C       0.899770050000       0.897506650000       0.560003000000       1.000000000000
C23 C       0.912897613333       0.897902246667       0.366689036667       1.000000000000
C24 C       0.902770210000       0.912988680000       0.706802410000       1.000000000000
C25 C       0.928551536667       0.913189823333       0.320529573333       1.000000000000
C26 C       0.918306213333       0.928396726667       0.663061186667       1.000000000000
C27 C       0.930900236667       0.928141573333       0.469844143333       1.000000000000
C28 C       0.819681140000       0.740139930000       0.003999950000       1.000000000000
C29 C       0.806882070000       0.724768980000       0.859696290000       1.000000000000
C30 C       0.832419776667       0.739465883333       0.193079163333       1.000000000000
C31 C       0.806693746667       0.709181003333       0.902079013333       1.000000000000
C32 C       0.832469573333       0.724021556667       0.237799256667       1.000000000000
C33 C       0.819549160000       0.709165970000       0.090419840000       1.000000000000
C34 C       0.741099976667       0.820326093333       0.793763923333       1.000000000000
C35 C       0.739987316667       0.833938753333       0.941189663333       1.000000000000
C36 C       0.726179603333       0.806947026667       0.647215446667       1.000000000000
C37 C       0.724549310000       0.834279050000       0.943205730000       1.000000000000
C38 C       0.710607940000       0.807037370000       0.647277390000       1.000000000000
C39 C       0.710152076667       0.820765493333       0.795353103333       1.000000000000
H1 H       0.792302163333       0.772819846667       0.908697056667       1.000000000000
H2 H       0.847638630000       0.799820290000       0.841525000000       1.000000000000
H3 H       0.791976200000       0.745176670000       0.988384550000       1.000000000000
H4 H       0.847616423333       0.772292556667       0.914853276667       1.000000000000
H5 H       0.866984230000       0.837853070000       0.718530760000       1.000000000000
H6 H       0.839709380000       0.865964500000       0.666059040000       1.000000000000
H7 H       0.894805510000       0.865029590000       0.642774740000       1.000000000000
H8 H       0.867341066667       0.893261183333       0.584287663333       1.000000000000
H9 H       0.801176966667       0.847144773333       0.710086823333       1.000000000000
H10 H       0.773287080000       0.792338840000       0.867361240000       1.000000000000
H11 H       0.773689833333       0.847634516667       0.709514986667       1.000000000000
H12 H       0.745663056667       0.792558363333       0.873797723333       1.000000000000
H13 H       0.910762523333       0.886223376667       0.245704276667       1.000000000000
H14 H       0.892950656667       0.912933793333       0.861445983333       1.000000000000
H15 H       0.938500900000       0.913257950000       0.168425460000       1.000000000000
H16 H       0.920427860000       0.940195440000       0.780275370000       1.000000000000
H17 H       0.797153370000       0.725031560000       0.707133510000       1.000000000000
H18 H       0.842257140000       0.751099320000       0.310920850000       1.000000000000
H19 H       0.796759993333       0.697456856667       0.786741996667       1.000000000000
H20 H       0.842344663333       0.723736396667       0.386627366667       1.000000000000
H21 H       0.751245826667       0.844256203333       0.060247313333       1.000000000000
H22 H       0.726812556667       0.796512933333       0.525937383333       1.000000000000
H23 H       0.723912406667       0.844841753333       0.060374723333       1.000000000000
H24 H       0.699245800000       0.796636970000       0.530807510000       1.000000000000
H25 H       0.954778270000       0.943398210000       0.241210840000       1.000000000000
H26 H       0.945877806667       0.954759593333       0.367064693333       1.000000000000
H27 H       0.686726920000       0.815819640000       0.013357010000       1.000000000000
H28 H       0.695369366667       0.833143093333       0.777371913333       1.000000000000
H29 H       0.813930360000       0.686891510000       0.360107190000       1.000000000000
H30 H       0.812205850000       0.683615350000       0.966070430000       1.000000000000
H31 H       0.955301496667       0.948014933333       0.628469803333       1.000000000000
H32 H       0.831566816667       0.694117113333       0.134757943333       1.000000000000
H33 H       0.685456270000       0.813561550000       0.616770920000       1.000000000000
N1 N       0.804830726667       0.804240053333       0.827575313333       1.000000000000
N2 N       0.835424860000       0.819128040000       0.783639270000       1.000000000000
N3 N       0.820284173333       0.834604596667       0.744869126667       1.000000000000
N4 N       0.947742640000       0.944601060000       0.424784250000       1.000000000000
N5 N       0.693396876667       0.820820723333       0.802019993333       1.000000000000
N6 N       0.819297350000       0.692427840000       0.141922980000       1.000000000000
Cl1 Cl       0.033397876667       0.517413603333       0.006138273333       1.000000000000
Cl2 Cl       0.302909006667       0.696715773333       0.591035903333       1.000000000000
Cl3 Cl       0.794135293333       0.665772516667       0.637452446667       1.000000000000
#END
