# Supplementary material for: Porous isoreticular non-metal organic frameworks
Source: Nature. 2024 May 22;630(8015):102–8. doi: 10.1038/s41586-024-07353-9 (PMC11153147; doi:10.1038/s41586-024-07353-9)
Supplement: Supplementary file 2 — A subset of the computational CSP structures, focusing on the structures highlighted in Extended Data Figs. 4–6. [file 41586_2024_7353_MOESM2_ESM.zip › TTBT_Cl_5.cif]

data_C39H33N6Cl3
_audit_creation_method 'generated by cspy2.0'
_cell_length_a 27.9505
_cell_length_b 47.2742
_cell_length_c 8.1603
_cell_angle_alpha 90.0
_cell_angle_beta 97.872
_cell_angle_gamma 90.0
loop_
_symmetry_equiv_pos_site_id
_symmetry_equiv_pos_as_xyz
1 -x,-y,-z
2 +x,+y,+z
3 -x,+y,1/2-z
4 +x,-y,1/2+z
5 1/2-x,1/2-y,-z
6 1/2+x,1/2+y,+z
7 1/2-x,1/2+y,1/2-z
8 1/2+x,1/2-y,1/2+z
loop_
_atom_site_label
_atom_site_type_symbol
_atom_site_fract_x
_atom_site_fract_y
_atom_site_fract_z
_atom_site_occupancy
C1 C       0.504098330000       0.695949810000       0.012972200000       1.000000000000
C2 C       0.544290440000       0.654456730000       0.001517370000       1.000000000000
C3 C       0.464244520000       0.654321140000       0.023509270000       1.000000000000
C4 C       0.589574570000       0.638865730000       0.988498850000       1.000000000000
C5 C       0.632621290000       0.653520720000       0.979073790000       1.000000000000
C6 C       0.589927210000       0.609265370000       0.985224080000       1.000000000000
C7 C       0.175026150000       0.138915410000       0.967083160000       1.000000000000
C8 C       0.132290630000       0.094684280000       0.972220340000       1.000000000000
C9 C       0.175522330000       0.109268250000       0.963140210000       1.000000000000
C10 C       0.419082660000       0.638578680000       0.036111710000       1.000000000000
C11 C       0.419030380000       0.608978590000       0.039572530000       1.000000000000
C12 C       0.375855550000       0.653085140000       0.044883480000       1.000000000000
C13 C       0.876776250000       0.094251350000       0.052038170000       1.000000000000
C14 C       0.833559310000       0.138333060000       0.056334510000       1.000000000000
C15 C       0.833358090000       0.108685890000       0.060380990000       1.000000000000
C16 C       0.503976110000       0.727278010000       0.013341230000       1.000000000000
C17 C       0.461366850000       0.742219560000       0.025359390000       1.000000000000
C18 C       0.546465370000       0.742362250000       0.001664030000       1.000000000000
C19 C       0.461236180000       0.771552230000       0.025212620000       1.000000000000
C20 C       0.546352310000       0.771693940000       0.002448620000       1.000000000000
C21 C       0.503732190000       0.786754460000       0.013968450000       1.000000000000
C22 C       0.788265980000       0.092956130000       0.073371910000       1.000000000000
C23 C       0.788778080000       0.068506520000       0.170987800000       1.000000000000
C24 C       0.743907350000       0.102183010000       0.988467750000       1.000000000000
C25 C       0.746571480000       0.053612370000       0.183919750000       1.000000000000
C26 C       0.701346530000       0.087627360000       0.000097670000       1.000000000000
C27 C       0.703670590000       0.063560630000       0.098108170000       1.000000000000
C28 C       0.220726600000       0.093701340000       0.949492570000       1.000000000000
C29 C       0.265033740000       0.103025830000       0.033862080000       1.000000000000
C30 C       0.220285490000       0.069196350000       0.852074380000       1.000000000000
C31 C       0.307665470000       0.088521010000       0.021767770000       1.000000000000
C32 C       0.262489660000       0.054381970000       0.838675710000       1.000000000000
C33 C       0.305408120000       0.064425100000       0.924312710000       1.000000000000
C34 C       0.503625450000       0.818051470000       0.014306710000       1.000000000000
C35 C       0.464542320000       0.833234930000       0.930571660000       1.000000000000
C36 C       0.542513990000       0.833269450000       0.098776210000       1.000000000000
C37 C       0.464024230000       0.862618980000       0.930608370000       1.000000000000
C38 C       0.542710240000       0.862665200000       0.099977840000       1.000000000000
C39 C       0.503282630000       0.876723070000       0.015784770000       1.000000000000
H1 H       0.632212290000       0.676383100000       0.980447420000       1.000000000000
H2 H       0.556727260000       0.597969310000       0.993648960000       1.000000000000
H3 H       0.207767320000       0.150648480000       0.956681820000       1.000000000000
H4 H       0.132019890000       0.071769290000       0.973042150000       1.000000000000
H5 H       0.452370210000       0.597799340000       0.031619010000       1.000000000000
H6 H       0.376034070000       0.675948800000       0.043451230000       1.000000000000
H7 H       0.877275690000       0.071338290000       0.051383400000       1.000000000000
H8 H       0.800674700000       0.149955680000       0.066236320000       1.000000000000
H9 H       0.428675820000       0.730531280000       0.035675550000       1.000000000000
H10 H       0.579261210000       0.730787550000       0.991178660000       1.000000000000
H11 H       0.428116860000       0.782735650000       0.037942300000       1.000000000000
H12 H       0.579380850000       0.782995820000       0.990035730000       1.000000000000
H13 H       0.822341400000       0.061298860000       0.240269270000       1.000000000000
H14 H       0.742755550000       0.120707890000       0.910161630000       1.000000000000
H15 H       0.747656930000       0.034857370000       0.260907210000       1.000000000000
H16 H       0.667491240000       0.094972450000       0.932673550000       1.000000000000
H17 H       0.266150950000       0.121494840000       0.112593540000       1.000000000000
H18 H       0.186659080000       0.061861270000       0.783792070000       1.000000000000
H19 H       0.341519580000       0.095952440000       0.088831860000       1.000000000000
H20 H       0.261468910000       0.035613570000       0.761857570000       1.000000000000
H21 H       0.434498030000       0.821969010000       0.862358370000       1.000000000000
H22 H       0.572562300000       0.822040180000       0.167213410000       1.000000000000
H23 H       0.433662860000       0.873975980000       0.864195620000       1.000000000000
H24 H       0.572960140000       0.874048530000       0.166926180000       1.000000000000
H25 H       0.663183840000       0.033045630000       0.203775700000       1.000000000000
H26 H       0.630764100000       0.060724520000       0.133110670000       1.000000000000
H27 H       0.515382490000       0.916225080000       0.909181380000       1.000000000000
H28 H       0.469698480000       0.916356060000       0.018602270000       1.000000000000
H29 H       0.364336870000       0.053895740000       0.800435200000       1.000000000000
H30 H       0.377474980000       0.053772070000       0.004275580000       1.000000000000
H31 H       0.646446400000       0.036706370000       0.002679760000       1.000000000000
H32 H       0.346180620000       0.027461840000       0.909875810000       1.000000000000
H33 H       0.525721420000       0.916217740000       0.113663130000       1.000000000000
N1 N       0.545888310000       0.682755540000       0.001615060000       1.000000000000
N2 N       0.504334370000       0.639360280000       0.012418010000       1.000000000000
N3 N       0.462412880000       0.682613610000       0.024000570000       1.000000000000
N4 N       0.658181310000       0.047549250000       0.109658500000       1.000000000000
N5 N       0.503542140000       0.908316990000       0.013725290000       1.000000000000
N6 N       0.351125430000       0.048947050000       0.908262570000       1.000000000000
Cl1 Cl       0.415635570000       0.077025150000       0.685142030000       1.000000000000
Cl2 Cl       0.578982430000       0.923871370000       0.788490540000       1.000000000000
Cl3 Cl       0.323221240000       0.999248150000       0.134312820000       1.000000000000
#END
